# Supplementary material for: Novel Insight in Idiopathic Normal Pressure Hydrocephalus (iNPH) Biomarker Discovery in CSF
Source: Int J Mol Sci. 2021 Jul 27;22(15):8034. doi: 10.3390/ijms22158034 (PMC8347603; doi:10.3390/ijms22158034)
Supplement: Supplementary file 1 [file ijms-22-08034-s001.zip]

Archive with 5 entries (5 files):
- Supplementary Figures.pdf
- Supplementary Table 1 .xlsx
- Supplementary Table 2.xlsx
- Supplementary Table 3.xls
- Supplementary Table 4.xlsx
