# Supplementary material for: Novel Insight in Idiopathic Normal Pressure Hydrocephalus (iNPH) Biomarker Discovery in CSF
Source: Int J Mol Sci. 2021 Jul 27;22(15):8034. doi: 10.3390/ijms22158034 (PMC8347603; doi:10.3390/ijms22158034)
Supplement: Supplementary file 1 [file ijms-22-08034-s001.zip › Supplementary Table 1 .xlsx]

## Sheet: Foglio1
T: Gene names	T: Protein names	N: ANOVA p value	N: ANOVA q-value	T: Significant pairs	% variation iNPH vs CT	% variation AD vs CT	% variation iNPH vs AD
A1BG	Alpha-1B-glycoprotein	2.05014e-07	0	C_AD;iNPH_AD;iNPH_C	15.1839	-22.3275	48.2944
AFM	Afamin	1.57017e-08	0	iNPH_C;AD_C	12.7219	-22.4514	45.3565
ALDOA	Fructose-bisphosphate aldolase A;Fructose-bisphosphate aldolase	3.53252e-12	0	AD_iNPH;AD_C	-6.76617	216.017	-70.4972
APLP1	Amyloid-like protein 1;C30	2.10493e-07	0	AD_iNPH;AD_C	-11.7827	31.5771	-32.9539
APLP2	Amyloid-like protein 2	1.09986e-08	0	AD_iNPH;AD_C	-15.7266	83.2829	-54.02
APOE	Apolipoprotein E	1.48505e-09	0	AD_iNPH;AD_C	-2.82206	37.2481	-29.1954
APOH	Beta-2-glycoprotein 1	3.03012e-07	0	iNPH_AD;iNPH_C	23.2286	-6.63093	31.9801
APP	Amyloid beta A4 protein;N-APP;Soluble APP-alpha;Soluble APP-beta;C99;Beta-amyloid protein 42;Beta-amyloid protein 40;C83;P3(42);P3(40);C80;Gamma-secretase C-terminal fragment 59;Gamma-secretase C-terminal fragment 57;Gamma-secretase C-terminal fragment 50;C31	1.74519e-08	0	C_iNPH;AD_iNPH	-31.5011	8.02386	-36.5891
BTD	Biotinidase	0.000106542	0.000336449	C_iNPH;AD_iNPH;AD_C	-11.8785	14.537	-23.0629
C16orf89	UPF0764 protein C16orf89	3.12357e-06	0	C_AD;C_iNPH	-34.2255	5.83682	16.3685
C6	Complement component C6	1.25092e-06	0	C_AD;iNPH_AD;iNPH_C	14.0911	-20.0791	42.755
C8G	Complement component C8 gamma chain	9.58414e-05	0.000346154	C_AD;iNPH_AD	10.0849	-21.4563	40.1576
CADM2	Cell adhesion molecule 2	0.000833302	0.00149206	C_iNPH;AD_iNPH	-32.0616	2.65235	-33.817
CADM3	Cell adhesion molecule 3	1.413e-12	0	C_iNPH;AD_iNPH;AD_C	-28.0631	22.8838	-41.4594
CALR	Calreticulin	0.000135744	0.000347032	AD_iNPH;AD_C	-11.5388	40.8683	-37.2029
CBLN3	Cerebellin-3	0.00064722	0.00116129	C_iNPH;AD_iNPH	-26.4257	6.48124	-30.904
CFD	Complement factor D	2.26237e-07	0	C_AD;iNPH_AD	3.09455	-33.6364	55.3481
CFI	Complement factor I;Complement factor I heavy chain;Complement factor I light chain	0.000116769	0.000331797	iNPH_AD;iNPH_C	28.639	-3.51325	33.3229
CGREF1	Cell growth regulator with EF hand domain protein 1	2.10756e-08	0	AD_iNPH;AD_C	-7.34057	71.7147	-46.0387
CHGA	Chromogranin-A;Vasostatin-1;Vasostatin-2;EA-92;ES-43;Pancreastatin;SS-18;WA-8;WE-14;LF-19;Catestatin;AL-11;GV-19;GR-44;ER-37;GE-25;Serpinin-RRG;Serpinin;p-Glu serpinin precursor	4.30386e-12	0	C_iNPH;AD_iNPH;AD_C	-26.8805	68.3536	-56.5679
CHL1	Neural cell adhesion molecule L1-like protein;Processed neural cell adhesion molecule L1-like protein	3.45531e-11	0	C_iNPH;AD_iNPH;AD_C	-18.4384	32.6868	-38.5307
CLSTN1	Calsyntenin-1;Soluble Alc-alpha;CTF1-alpha	4.65572e-13	0	AD_iNPH;AD_C	-5.58121	71.5059	-44.9472
CLSTN3	Calsyntenin-3	0.00732062	0.0105594	C_iNPH;AD_iNPH	-28.7582	5.16527	-32.2573
CNTFR	Ciliary neurotrophic factor receptor subunit alpha	7.14988e-05	0.000258706	C_iNPH;AD_iNPH;AD_C	-21.2481	26.944	-37.9633
CNTN1	Contactin-1	0.000247098	0.000454148	C_iNPH;AD_iNPH	-9.23131	10.5475	-17.8917
CP	Ceruloplasmin	7.92545e-11	0	C_AD;iNPH_AD	2.06451	-29.3187	44.4011
CRTAC1	Cartilage acidic protein 1	6.55991e-12	0	C_iNPH;AD_iNPH;AD_C	-9.28084	37.0854	-33.8229
DAG1	Dystroglycan;Alpha-dystroglycan;Beta-dystroglycan	0.000216083	0.000422907	C_iNPH;AD_iNPH	-22.8636	0.553348	-23.2881
DKK3	Dickkopf-related protein 3	3.61621e-09	0	AD_iNPH;AD_C	-0.49744	41.578	-29.7189
FAT2	Protocadherin Fat 2	0.000729221	0.00133865	C_iNPH;AD_iNPH	-43.0162	31.2947	-56.5985
FCGBP	IgGFc-binding protein	4.64187e-06	0	iNPH_AD;iNPH_C	66.0523	-8.93985	82.3545
FGA	Fibrinogen alpha chain;Fibrinopeptide A;Fibrinogen alpha chain	0.000352682	0.00064135	C_AD;iNPH_AD	18.0986	-31.9087	73.4416
FGB	Fibrinogen beta chain;Fibrinopeptide B;Fibrinogen beta chain	0.000201563	0.000392857	C_AD;iNPH_AD	23.2222	-32.6836	83.0492
FGG	Fibrinogen gamma chain	0.00197009	0.00345865	iNPH_AD;iNPH_C	39.787	-16.2755	66.9607
FSTL4	Follistatin-related protein 4	0.0295467	0.0397785	C_iNPH;AD_iNPH	-48.8929	2.62197	-50.1987
GOLM1	Golgi membrane protein 1	2.47111e-07	0	AD_iNPH;AD_C	-6.24312	59.5887	-41.2509
GPR37L1	Prosaposin receptor GPR37L1	8.75986e-12	0	AD_iNPH;AD_C	-9.5027	100.406
HABP2	Hyaluronan-binding protein 2;Hyaluronan-binding protein 2 50 kDa heavy chain;Hyaluronan-binding protein 2 50 kDa heavy chain alternate form;Hyaluronan-binding protein 2 27 kDa light chain;Hyaluronan-binding protein 2 27 kDa light chain alternate form	7.41052e-05	0.000256158	C_AD;iNPH_AD;iNPH_C	16.3158	-15.0708	36.9563
HPX	Hemopexin	8.11896e-05	0.00027451	iNPH_AD;iNPH_C	14.563	-6.42522	22.4294
IDS	Iduronate 2-sulfatase;Iduronate 2-sulfatase 42 kDa chain;Iduronate 2-sulfatase 14 kDa chain	1.04174e-06	0	C_iNPH;AD_iNPH	-27.7921	20.8937	-40.2716
IGHA1	Ig alpha-1 chain C region	3.16121e-06	0	iNPH_AD;iNPH_C	76.0087	-28.7068	146.88
IGHG1	Ig gamma-1 chain C region	2.13469e-05	0.000104167	C_AD;iNPH_AD	12.8515	-23.422	47.368
IGHG4	Ig gamma-4 chain C region	0.000203243	0.000391111	iNPH_AD;iNPH_C	110.513	-9.31917	132.147
IGHV3OR16-9		0.00280518	0.00472325	C_AD;iNPH_AD	4.62879	-33.5224	57.3894
IGKC	Ig kappa chain C region	1.92998e-07	0	iNPH_AD;iNPH_C	68.4744	-3.83059	75.185
IGKV3D-11	Ig kappa chain V-III region VG	5.02479e-08	0	iNPH_AD;iNPH_C	53.6674	-12.2817	75.1828
ITIH1	Inter-alpha-trypsin inhibitor heavy chain H1	0.000196834	0.000394619	C_AD;iNPH_AD	8.74952	-19.8595	35.6986
ITIH4	Inter-alpha-trypsin inhibitor heavy chain H4;70 kDa inter-alpha-trypsin inhibitor heavy chain H4;35 kDa inter-alpha-trypsin inhibitor heavy chain H4	0.00184433	0.00325758	C_AD;iNPH_AD	9.20936	-19.0598	34.926
LCAT	Phosphatidylcholine-sterol acyltransferase	5.44925e-08	0	C_iNPH;AD_iNPH;AD_C	-20.1482	20.6577	-33.8195
LRG1	Leucine-rich alpha-2-glycoprotein	1.26678e-09	0	C_AD;iNPH_AD	2.9009	-40.4851	72.8995
LRRC4B	Leucine-rich repeat-containing protein 4B	5.24084e-07	0	C_iNPH;AD_iNPH	-28.7989	11.7315	-36.2748
LY6H	Lymphocyte antigen 6H	1.09855e-08	0	C_iNPH;AD_iNPH;AD_C	-25.0882	25.917	-40.507
LYZ	Lysozyme C;Lysozyme	7.52076e-08	0	iNPH_AD;iNPH_C	39.2667	-6.60558	49.1167
MEGF8	Multiple epidermal growth factor-like domains protein 8	0.000350039	0.000644068	AD_iNPH;AD_C	-12.2069	83.9398	-52.2707
NEGR1	Neuronal growth regulator 1	2.75992e-08	0	AD_iNPH;AD_C	-5.16376	73.6	-45.3708
NELL2	Protein kinase C-binding protein NELL2	5.53381e-13	0	AD_iNPH;AD_C	-7.97317	79.1143	-48.6212
NEO1	Neogenin	4.83056e-08	0	C_iNPH;AD_iNPH	-45.026	0.562254	-45.3334
NOV	Protein NOV homolog	6.57933e-05	0.000261307	AD_iNPH;AD_C	-10.1129	22.4325	-26.5823
NPTX1	Neuronal pentraxin-1	1.19275e-12	0	C_iNPH;AD_iNPH	-38.1149	9.66877	-43.5709
NRCAM	Neuronal cell adhesion molecule	7.99191e-12	0	C_iNPH;AD_iNPH;AD_C	-15.036	56.169	-45.5949
NRXN1	Neurexin-1	9.21675e-08	0	C_iNPH;AD_iNPH;AD_C	-32.2903	111.991	-68.0602
NRXN2	Neurexin-2	1.47488e-05	6.34921e-05	AD_iNPH;AD_C	-21.7936	48.2673	-47.2531
NRXN3	Neurexin-3	5.75787e-10	0	C_iNPH;AD_iNPH;AD_C	-27.6411	37.0603	-47.2065
OPCML	Opioid-binding protein/cell adhesion molecule	3.71037e-08	0	AD_iNPH;AD_C	-10.0303	84.6101	-51.265
ORM1	Alpha-1-acid glycoprotein 1	5.04362e-09	0	C_AD;iNPH_AD;iNPH_C	22.6644	-31.2956	78.5393
ORM2	Alpha-1-acid glycoprotein 2	1.33114e-08	0	C_AD;iNPH_AD	7.36411	-36.7141	69.6494
PAM	Peptidyl-glycine alpha-amidating monooxygenase;Peptidylglycine alpha-hydroxylating monooxygenase;Peptidyl-alpha-hydroxyglycine alpha-amidating lyase	2.26656e-09	0	AD_iNPH;AD_C	-6.18163	77.6806	-47.1983
PCDH1	Protocadherin-1	2.60089e-07	0	AD_iNPH;AD_C	-11.7336	52.5253	-42.13
PIK3IP1	Phosphoinositide-3-kinase-interacting protein 1	0.0001021	0.000342857	AD_iNPH;AD_C	-0.809994	51.1583	-34.38
POMGNT1	Protein O-linked-mannose beta-1,2-N-acetylglucosaminyltransferase 1	4.55742e-09	0	C_iNPH;AD_iNPH;AD_C	-15.4314	40.4597	-39.7916
QPCT	Glutaminyl-peptide cyclotransferase	9.3354e-05	0.000328502	C_iNPH;AD_iNPH	-26.5341	11.859	-34.3228
RELN	Reelin	2.31377e-08	0	C_iNPH;AD_iNPH	-44.5864	30.9511	-57.6838
SCG3	Secretogranin-3	3.34079e-11	0	C_iNPH;AD_iNPH;AD_C	-19.6352	23.3282	-34.8366
SERPINA1	Alpha-1-antitrypsin;Short peptide from AAT	2.63667e-07	0	C_AD;iNPH_AD	9.96987	-27.4444	51.5664
SERPINA3	Alpha-1-antichymotrypsin;Alpha-1-antichymotrypsin His-Pro-less	3.43528e-10	0	C_AD;iNPH_AD;iNPH_C	20.2206	-23.0178	56.1668
SERPINI1	Neuroserpin	0.0096541	0.0134759	C_iNPH;AD_iNPH	-28.2969	4.26103	-31.2273
SEZ6L	Seizure 6-like protein	1.70426e-09	0	C_iNPH;AD_iNPH;AD_C	-20.8536	52.1374	-47.977
SEZ6L2	Seizure 6-like protein 2	0.00028514	0.000551724	C_iNPH;AD_iNPH	-21.3586	18.5174	-33.6457
SIRPA;SIRPB1	Tyrosine-protein phosphatase non-receptor type substrate 1;Signal-regulatory protein beta-1 isoform 3	3.06226e-12	0	AD_iNPH;AD_C	-7.28529	67.9043	-44.7812
SLITRK1	SLIT and NTRK-like protein 1	0.000107554	0.000334884	C_iNPH;AD_iNPH	-31.0972	1.91102	-32.3893
SPOCK1	Testican-1	0.00440849	0.00705036	C_iNPH;AD_iNPH	-23.8293	2.99862	-26.0469
TIMP1	Metalloproteinase inhibitor 1	1.12428e-05	4.34783e-05	iNPH_AD;iNPH_C	24.233	-3.8217	29.1694
VASN	Vasorin	0.000481212	0.000872428	C_iNPH;AD_iNPH	-22.9877	4.10248	-26.0226
VGF	Neurosecretory protein VGF;Neuroendocrine regulatory peptide-1;Neuroendocrine regulatory peptide-2;Antimicrobial peptide VGF[554-577]	2.06848e-12	0	C_iNPH;AD_iNPH;AD_C	-24.8544	73.2387	-56.6231
