# Supplementary material for: Novel Insight in Idiopathic Normal Pressure Hydrocephalus (iNPH) Biomarker Discovery in CSF
Source: Int J Mol Sci. 2021 Jul 27;22(15):8034. doi: 10.3390/ijms22158034 (PMC8347603; doi:10.3390/ijms22158034)
Supplement: Supplementary file 1 [file ijms-22-08034-s001.zip › Supplementary Table 2.xlsx]

## Sheet: Foglio1
T: Gene names	T: Protein names	N: ANOVA p value	N: ANOVA q-value	T: Significant pairs	% variation iNPH vs CT	% variation AD vs CT	% variation iNPH vs AD
ACTB;ACTG1	Actin, cytoplasmic 1;Actin, cytoplasmic 1, N-terminally processed;Actin, cytoplasmic 2;Actin, cytoplasmic 2, N-terminally processed	2.50477e-13	0	iNPH_CT;Alzheimer_CT;Alzheimer_iNPH	51.0847	74.0786	-13.2089
AGRN	Agrin;Agrin N-terminal 110 kDa subunit;Agrin C-terminal 110 kDa subunit;Agrin C-terminal 90 kDa fragment;Agrin C-terminal 22 kDa fragment	2.99724e-09	0	Alzheimer_CT;Alzheimer_iNPH	5.47289	156.411	-58.8656
ALCAM	CD166 antigen	2.14979e-11	0	Alzheimer_CT;Alzheimer_iNPH	3.367	95.9965	-47.2608
ART3	Ecto-ADP-ribosyltransferase 3;NAD(P)(+)--arginine ADP-ribosyltransferase	1.86606e-06	0	Alzheimer_CT;Alzheimer_iNPH	2.06475	63.6612	-37.6366
ATP6AP1	V-type proton ATPase subunit S1	7.33034e-05	0.000257426	Alzheimer_iNPH;CT_iNPH	-38.5302	-16.6009	-26.2944
BCAN	Brevican core protein	1.2028e-08	0	Alzheimer_CT;Alzheimer_iNPH	7.79988	76.6463	-38.9742
CACNA2D1	Voltage-dependent calcium channel subunit alpha-2/delta-1;Voltage-dependent calcium channel subunit alpha-2-1;Voltage-dependent calcium channel subunit delta-1	3.61909e-09	0	Alzheimer_CT;Alzheimer_iNPH	15.2391	169.628	-57.26
CD14	Monocyte differentiation antigen CD14;Monocyte differentiation antigen CD14, urinary form;Monocyte differentiation antigen CD14, membrane-bound form	1.21673e-11	0	iNPH_Alzheimer;CT_Alzheimer;CT_iNPH	-45.4054	-57.2342	27.6596
CD163	Scavenger receptor cysteine-rich type 1 protein M130;Soluble CD163	9.00085e-07	0	iNPH_CT;Alzheimer_CT;Alzheimer_iNPH	345.017	671.291	-42.3023
CD59	CD59 glycoprotein	3.82516e-16	0	iNPH_CT;Alzheimer_CT;Alzheimer_iNPH	21.1048	99.9499	-39.4325
CD99L2	CD99 antigen-like protein 2	2.43885e-12	0	Alzheimer_iNPH;CT_iNPH;CT_Alzheimer	-43.1891	-19.2797	-29.62
CHGB	Secretogranin-1;PE-11;GAWK peptide;CCB peptide	3.09438e-12	0	Alzheimer_CT;Alzheimer_iNPH	8.96435	127.13	-52.0255
CLEC3B	Tetranectin	2.03457e-08	0	iNPH_CT;Alzheimer_CT;Alzheimer_iNPH	12.6956	42.5957	-20.9685
DNER	Delta and Notch-like epidermal growth factor-related receptor	2.47332e-06	0	Alzheimer_CT;Alzheimer_iNPH	13.9945	80.3285	-36.7851
EFEMP1	EGF-containing fibulin-like extracellular matrix protein 1	1.59856e-12	0	iNPH_CT;Alzheimer_CT	47.7681	57.9404	-6.44062
EPHA4	Receptor protein-tyrosine kinase;Ephrin type-A receptor 4	1.86802e-10	0	Alzheimer_CT;Alzheimer_iNPH	9.89584	102.688	-45.7809
F2	Prothrombin;Activation peptide fragment 1;Activation peptide fragment 2;Thrombin light chain;Thrombin heavy chain	0.000250481	0.000452174	iNPH_CT	32.2233	15.1074	14.8695
GC	Vitamin D-binding protein	5.43216e-07	0	Alzheimer_CT;iNPH_CT	55.7847	36.9846	13.7242
GFRA2	GDNF family receptor alpha-2	0.000452301	0.000809917	Alzheimer_CT;Alzheimer_iNPH	1.9006	88.5678	-45.9608
GM2A	Ganglioside GM2 activator;Ganglioside GM2 activator isoform short	5.37055e-07	0	Alzheimer_CT;Alzheimer_iNPH	4.37557	41.6636	-26.3216
GOT1	Aspartate aminotransferase, cytoplasmic	7.08055e-11	0	Alzheimer_CT;Alzheimer_iNPH	6.73032	102.874	-47.3907
IGHM	Ig mu chain C region	0.0320946	0.0429385	iNPH_CT	230.288	34.5124	145.545
L1CAM	Neural cell adhesion molecule L1	5.71032e-08	0	Alzheimer_iNPH;CT_iNPH	-30.0573	-1.00482	-29.3474
LRP1	Prolow-density lipoprotein receptor-related protein 1;Low-density lipoprotein receptor-related protein 1 85 kDa subunit;Low-density lipoprotein receptor-related protein 1 515 kDa subunit;Low-density lipoprotein receptor-related protein 1 intracellular domain	0.000415157	0.0008	CT_iNPH;CT_Alzheimer	-24.7835	-17.3287	-9.0174
LSAMP	Limbic system-associated membrane protein	2.33866e-13	0	Alzheimer_CT;Alzheimer_iNPH	5.33357	67.1009	-36.9641
MCAM	Cell surface glycoprotein MUC18	3.60305e-09	0	Alzheimer_CT;Alzheimer_iNPH	8.93425	89.6916	-42.573
NCAN	Neurocan core protein	4.49389e-12	0	Alzheimer_CT;Alzheimer_iNPH	10.3907	160.834	-57.6778
NFASC	Neurofascin	1.01453e-08	0	Alzheimer_CT;Alzheimer_iNPH	25.5507	244.038	-63.5067
NPC2	Epididymal secretory protein E1	5.46671e-06	0	iNPH_CT;Alzheimer_CT;Alzheimer_iNPH	18.1072	36.1734	-13.2671
NTM	Neurotrimin	4.58406e-14	0	Alzheimer_CT;Alzheimer_iNPH	12.0115	81.4015	-38.2522
OMG	Oligodendrocyte-myelin glycoprotein	0.000185362	0.000396396	Alzheimer_CT;Alzheimer_iNPH	9.14814	81.7929	-39.9602
PARK7	Protein deglycase DJ-1	0.0311122	0.0417143	CT_iNPH	-35.0526	-21.8451	-16.8991
PCSK1N	ProSAAS;KEP;Big SAAS;Little SAAS;Big PEN-LEN;PEN;Little LEN;Big LEN	8.76712e-14	0	Alzheimer_CT;Alzheimer_iNPH	1.97665	66.7021	-38.827
PTGDS	Prostaglandin-H2 D-isomerase	1.61538e-06	0	Alzheimer_CT;Alzheimer_iNPH	0.706898	43.9848	-30.0573
PTPRD	Receptor-type tyrosine-protein phosphatase delta;Protein-tyrosine-phosphatase	1.94655e-07	0	Alzheimer_CT;Alzheimer_iNPH	9.69055	177.422	-60.4608
RTN4R	Reticulon-4 receptor	0.000953654	0.00174118	Alzheimer_iNPH;CT_iNPH	-52.4291	-4.69877	-50.0837
SEZ6	Seizure protein 6 homolog	3.76338e-06	0	Alzheimer_CT;Alzheimer_iNPH	18.0759	133.43	-49.4171
SPARCL1	SPARC-like protein 1	9.26284e-14	0	iNPH_CT;Alzheimer_CT;Alzheimer_iNPH	33.1871	96.4328	-32.1971
THY1	Thy-1 membrane glycoprotein	3.39068e-07	0	Alzheimer_iNPH;CT_iNPH	-52.5458	-24.955	-36.7656
TIMP2	Metalloproteinase inhibitor 2	1.98852e-11	0	iNPH_CT;Alzheimer_CT	70.1845	96.2048	-13.2618
VSTM2A	V-set and transmembrane domain-containing protein 2A	2.25543e-10	0	Alzheimer_CT;Alzheimer_iNPH	23.0952	228.769	-62.5588
