# Supplementary material for: Novel Insight in Idiopathic Normal Pressure Hydrocephalus (iNPH) Biomarker Discovery in CSF
Source: Int J Mol Sci. 2021 Jul 27;22(15):8034. doi: 10.3390/ijms22158034 (PMC8347603; doi:10.3390/ijms22158034)
Supplement: Supplementary file 1 [file ijms-22-08034-s001.zip › Supplementary Table 3.xls]

## Sheet: iNPH vs C
Ingenuity Canonical Pathways	-log(p-value)	Ratio	z-score	Molecules
Acute Phase Response Signaling	24.9	2,03E-01	2,138	A2M,AGT,AHSG,APOA1,C1QA,C1QB,C1QC,C1R,C1S,C3,C4A/C4B,C5,CFB,CP,F2,FN1,HP,HPX,IL6ST,ITIH3,ITIH4,KLKB1,LBP,PLG,RBP4,SERPINA1,SERPINA3,SERPINF1,SERPINF2,SERPING1,TF,TTR
Complement System	21.5	5,93E-01	0,832	C1QA,C1QB,C1QC,C1R,C1S,C3,C4A/C4B,C5,C6,C8B,CD59,CFB,CFD,CFH,CFI,SERPING1
LXR/RXR Activation	17.5	2,26E-01	1,528	AGT,AHSG,APOA1,APOD,APOE,C3,C4A/C4B,CD14,HPX,ITIH4,KNG1,LBP,LCAT,PLTP,RBP4,SERPINA1,SERPINF1,SERPINF2,TF,TTR,VTN
FXR/RXR Activation	16.7	2,27E-01	#NUM!	AGT,AHSG,APOA1,APOD,APOE,C3,C4A/C4B,FETUB,HPX,ITIH4,KNG1,LCAT,PLTP,RBP4,SERPINA1,SERPINF1,SERPINF2,TF,TTR,VTN
Coagulation System	11.2	3,85E-01	0,000	A2M,F2,KLKB1,KNG1,PLG,PROS1,SERPINA1,SERPINA5,SERPINC1,SERPINF2
Glycolysis I	7.63	3,5E-01	-0,816	ALDOA,ALDOC,ENO1,ENO2,GAPDH,PKM,TPI1
Hepatic Fibrosis / Hepatic Stellate Cell Activation	7.31	9,09E-02	#NUM!	A2M,AGT,CD14,COL18A1,COL1A1,COL6A1,COL6A3,CSF1,FGFR1,FN1,IGF2,IGFBP4,LBP,MMP2,TIMP1,TIMP2
Gluconeogenesis I	6.16	0.3	-2,236	ALDOA,ALDOC,ENO1,ENO2,GAPDH,MDH1
Intrinsic Prothrombin Activation Pathway	6.07	2,19E-01	1,633	COL18A1,COL1A1,F2,KLKB1,KNG1,PROS1,SERPINC1
Inhibition of Matrix Metalloproteases	4.86	1,88E-01	1,000	A2M,HSPG2,LRP1,MMP2,TIMP1,TIMP2
Neuroprotective Role of THOP1 in Alzheimer's Disease	4.22	0.1	1,342	AGT,APP,C1R,CFD,KNG1,PLG,SERPINA3,YWHAE
Atherosclerosis Signaling	4.21	8,74E-02	#NUM!	APOA1,APOD,APOE,COL18A1,COL1A1,CSF1,LCAT,RBP4,SERPINA1
Sucrose Degradation V (Mammalian)	4.04	0.5	#NUM!	ALDOA,ALDOC,TPI1
Synaptogenesis Signaling Pathway	3.28	4,73E-02	-1,265	APOE,CACNA2D1,CADM1,CDH13,CDH15,CDH2,CNTNAP2,EFNB2,EPHA4,GRIA4,LRP1,NRXN2,NRXN3,RELN
Extrinsic Prothrombin Activation Pathway	3.28	0.3	#NUM!	F2,PROS1,SERPINC1
IGF-1 Signaling	2.79	6,93E-02	#NUM!	CCN3,IGFBP2,IGFBP4,IGFBP6,IGFBP7,YWHAE,YWHAZ
Clathrin-mediated Endocytosis Signaling	2.57	5,2E-02	#NUM!	ACTB,APOA1,APOD,APOE,F2,RBP4,SERPINA1,TF,UBB
Lipid Antigen Presentation by CD1	2.42	1,58E-01	#NUM!	B2M,CALR,PSAP
Aspartate Degradation II	2.39	3,33E-01	#NUM!	GOT1,MDH1
Maturity Onset Diabetes of Young (MODY) Signaling	2.38	7,94E-02	#NUM!	APOA1,APOD,APOE,CACNA2D1,GAPDH
Iron homeostasis signaling pathway	2.26	5,56E-02	#NUM!	ATP6AP1,CD163,CP,HP,HPX,LRP1,TF
Glioma Invasiveness Signaling	2.24	7,35E-02	0,447	MMP2,PLG,TIMP1,TIMP2,VTN
Hematopoiesis from Pluripotent Stem Cells	2.08	1,2E-01	#NUM!	CSF1,IGHA1,IGHG1
Apelin Liver Signaling Pathway	2.08	1,2E-01	#NUM!	AGT,COL18A1,COL1A1
Dermatan Sulfate Degradation (Metazoa)	1.59	1,33E-01	#NUM!	GM2A,IDS
SPINK1 Pancreatic Cancer Pathway	1.56	7,69E-02	#NUM!	CPE,CTSB,KLKB1
L-cysteine Degradation III	1.47	0.5	#NUM!	GOT1
IL-12 Signaling and Production in Macrophages	1.47	4,72E-02	#NUM!	APOA1,APOD,APOE,RBP4,SERPINA1
Glutathione Redox Reactions I	1.32	9,52E-02	#NUM!	GPX3,GSTP1
MSP-RON Signaling Pathway	1.3	6,12E-02	#NUM!	ACTB,CSF1,KLKB1
Pyruvate Fermentation to Lactate	1.3	3,33E-01	#NUM!	LDHB
NADH Repair	1.3	3,33E-01	#NUM!	GAPDH
Lactose Degradation III	1.3	3,33E-01	#NUM!	PSAP
Glutamate Degradation II	1.3	3,33E-01	#NUM!	GOT1
Aspartate Biosynthesis	1.3	3,33E-01	#NUM!	GOT1
Airway Pathology in Chronic Obstructive Pulmonary Disease	1.3	4,88E-02	#NUM!	APOD,MMP2,PTGDS,RBP4
IL-6 Signaling	1.28	4,17E-02	#NUM!	A2M,CD14,COL1A1,IL6ST,LBP
Tumor Microenvironment Pathway	1.24	3,7E-02	2,449	COL1A1,CSF1,FN1,IGF2,MMP2,SPP1
Superpathway of D-myo-inositol (1,4,5)-trisphosphate Metabolism	1.24	8,7E-02	#NUM!	BPNT2,MINPP1
Role of Pattern Recognition Receptors in Recognition of Bacteria and Viruses	1.23	4,03E-02	1,342	C1QA,C1QB,C1QC,C3,C5
Role of Osteoblasts, Osteoclasts and Chondrocytes in Rheumatoid Arthritis	1.21	3,38E-02	#NUM!	COL1A1,CSF1,CSF1R,DKK3,GSN,LRP1,SPP1
Production of Nitric Oxide and Reactive Oxygen Species in Macrophages	1.2	3,61E-02	0,000	APOA1,APOD,APOE,RBP4,SERPINA1,SIRPA
Rapoport-Luebering Glycolytic Shunt	1.18	2,5E-01	#NUM!	MINPP1
L-cysteine Degradation I	1.18	2,5E-01	#NUM!	GOT1
Primary Immunodeficiency Signaling	1.18	0.08	#NUM!	IGHA1,IGHG1
Myo-inositol Biosynthesis	1.09	0.2	#NUM!	BPNT2
Actin Cytoskeleton Signaling	1.08	3,15E-02	1,000	ACTB,CD14,F2,FN1,GSN,KNG1,LBP
Phagosome Maturation	1.07	3,62E-02	#NUM!	ATP6AP1,B2M,CALR,CTSB,LAMP2
Antigen Presentation Pathway	1.07	6,9E-02	#NUM!	B2M,CALR
Communication between Innate and Adaptive Immune Cells	1.06	4,84E-02	#NUM!	B2M,IGHA1,IGHG1
Agrin Interactions at Neuromuscular Junction	0.996	4,55E-02	#NUM!	ACTB,AGRN,DAG1
ERK5 Signaling	0.955	4,35E-02	#NUM!	IL6ST,YWHAE,YWHAZ
Systemic Lupus Erythematosus Signaling	0.939	3,29E-02	#NUM!	C5,C6,C8B,IGHG1,KNG1
Docosahexaenoic Acid (DHA) Signaling	0.928	5,71E-02	#NUM!	APP,SERPINF1
Toll-like Receptor Signaling	0.928	4,23E-02	#NUM!	CD14,LBP,UBB
GP6 Signaling Pathway	0.924	3,6E-02	2,000	COL18A1,COL1A1,COL6A1,COL6A3
VDR/RXR Activation	0.9	4,11E-02	#NUM!	CD14,IGFBP6,SPP1
Superoxide Radicals Degradation	0.896	1,25E-01	#NUM!	SOD1
Allograft Rejection Signaling	0.889	5,41E-02	#NUM!	B2M,IGHG1
Agranulocyte Adhesion and Diapedesis	0.886	3,16E-02	#NUM!	ACTB,C5,FN1,MMP2,PODXL2
Macropinocytosis Signaling	0.886	4,05E-02	#NUM!	CD14,CSF1,CSF1R
Hepatic Fibrosis Signaling Pathway	0.883	2,54E-02	1,134	AGT,CACNA2D1,COL18A1,COL1A1,FGFR1,LRP1,SPP1,TF,TGFBR3,TIMP1
Reelin Signaling in Neurons	0.857	3,39E-02	#NUM!	APOE,APP,CDH2,RELN
p70S6K Signaling	0.839	3,33E-02	#NUM!	AGT,F2,YWHAE,YWHAZ
Wnt/β-catenin Signaling	0.839	3,05E-02	#NUM!	CDH2,DKK3,LRP1,TGFBR3,UBB
BEX2 Signaling Pathway	0.839	3,85E-02	#NUM!	CDH2,MMP2,SPP1
Oncostatin M Signaling	0.836	0.05	#NUM!	CHI3L1,IL6ST
Osteoarthritis Pathway	0.83	2,84E-02	2,236	FGFR1,FN1,LRP1,RARRES2,RBP4,SPP1
Gα12/13 Signaling	0.818	3,28E-02	#NUM!	CDH13,CDH15,CDH2,F2
TR/RXR Activation	0.815	3,75E-02	#NUM!	COL6A3,ENO1,HP
Apelin Adipocyte Signaling Pathway	0.815	3,75E-02	#NUM!	GPX3,GSTP1,SOD1
Prostanoid Biosynthesis	0.804	0.1	#NUM!	PTGDS
White Adipose Tissue Browning Pathway	0.801	3,23E-02	-1,000	CACNA2D1,FGFR1,LDHB,VGF
nNOS Signaling in Skeletal Muscle Cells	0.785	4,65E-02	#NUM!	CACNA2D1,DAG1
Leukocyte Extravasation Signaling	0.78	2,91E-02	-0,447	ACTB,MMP2,THY1,TIMP1,TIMP2
Hematopoiesis from Multipotent Stem Cells	0.767	9,09E-02	#NUM!	CSF1
Phenylalanine Degradation IV (Mammalian, via Side Chain)	0.733	8,33E-02	#NUM!	GOT1
iNOS Signaling	0.726	4,26E-02	#NUM!	CD14,LBP
Role of Macrophages, Fibroblasts and Endothelial Cells in Rheumatoid Arthritis	0.703	2,49E-02	#NUM!	C5,CSF1,DKK3,FN1,IGHG1,IL6ST,LRP1
Choline Biosynthesis III	0.701	7,69E-02	#NUM!	PLD3
Cell Cycle: G2/M DNA Damage Checkpoint Regulation	0.699	4,08E-02	#NUM!	YWHAE,YWHAZ
Chondroitin Sulfate Degradation (Metazoa)	0.674	7,14E-02	#NUM!	GM2A
Phospholipases	0.672	3,92E-02	#NUM!	LCAT,PLD3
LPS/IL-1 Mediated Inhibition of RXR Function	0.66	2,63E-02	0,000	APOE,CD14,GSTP1,LBP,PLTP
HIF1α Signaling	0.654	2,62E-02	1,342	IGF2,LDHB,MMP2,PKM,TF
Epithelial Adherens Junction Signaling	0.652	2,8E-02	#NUM!	ACTB,CDH2,FGFR1,TGFBR3
Glutaryl-CoA Degradation	0.646	6,67E-02	#NUM!	PARK7
Dendritic Cell Maturation	0.638	2,76E-02	2,000	B2M,COL18A1,COL1A1,IGHG1
CNTF Signaling	0.636	3,7E-02	#NUM!	CNTFR,IL6ST
Protein Kinase A Signaling	0.623	2,29E-02	-0,816	PTPRD,PTPRG,PTPRN,PTPRS,PTPRZ1,SIRPA,YWHAE,YWHAZ
Parkinson's Signaling	0.622	6,25E-02	#NUM!	PARK7
D-myo-inositol (1,4,5)-trisphosphate Degradation	0.6	5,88E-02	#NUM!	BPNT2
Inflammasome pathway	0.6	5,88E-02	#NUM!	CTSB
Eicosanoid Signaling	0.59	3,45E-02	#NUM!	LCAT,PTGDS
D-myo-inositol (1,3,4)-trisphosphate Biosynthesis	0.578	5,56E-02	#NUM!	MINPP1
IL-15 Production	0.575	2,83E-02	#NUM!	CSF1R,EPHA4,FGFR1
Germ Cell-Sertoli Cell Junction Signaling	0.569	2,56E-02	#NUM!	A2M,ACTB,CDH2,GSN
Amyotrophic Lateral Sclerosis Signaling	0.561	2,78E-02	#NUM!	CACNA2D1,GRIA4,SOD1
Thyroid Hormone Metabolism II (via Conjugation and/or Degradation)	0.558	5,26E-02	#NUM!	B4GAT1
Tryptophan Degradation III (Eukaryotic)	0.558	5,26E-02	#NUM!	PARK7
Endoplasmic Reticulum Stress Pathway	0.539	0.05	#NUM!	CALR
IL-10 Signaling	0.532	3,12E-02	#NUM!	CD14,LBP
Phagosome Formation	0.526	2,65E-02	#NUM!	FN1,IGHG1,VTN
TCA Cycle II (Eukaryotic)	0.521	4,76E-02	#NUM!	MDH1
Growth Hormone Signaling	0.513	3,03E-02	#NUM!	A2M,IGF2
Glutathione-mediated Detoxification	0.504	4,55E-02	#NUM!	GSTP1
Ferroptosis Signaling Pathway	0.499	2,56E-02	#NUM!	CTSB,PEBP1,TF
Altered T Cell and B Cell Signaling in Rheumatoid Arthritis	0.496	2,94E-02	#NUM!	CSF1,SPP1
Role of JAK family kinases in IL-6-type Cytokine Signaling	0.474	4,17E-02	#NUM!	IL6ST
Caveolar-mediated Endocytosis Signaling	0.471	2,82E-02	#NUM!	ACTB,B2M
STAT3 Pathway	0.446	2,38E-02	#NUM!	FGFR1,IL6ST,TGFBR3
MSP-RON Signaling In Cancer Cells Pathway	0.44	2,36E-02	#NUM!	KLKB1,YWHAE,YWHAZ
Cytotoxic T Lymphocyte-mediated Apoptosis of Target Cells	0.409	3,45E-02	#NUM!	B2M
Pyrimidine Ribonucleotides Interconversion	0.398	3,33E-02	#NUM!	CANT1
HIPPO signaling	0.394	2,44E-02	#NUM!	YWHAE,YWHAZ
LPS-stimulated MAPK Signaling	0.387	2,41E-02	#NUM!	CD14,LBP
Inhibition of Angiogenesis by TSP1	0.377	3,12E-02	#NUM!	HSPG2
Role of JAK2 in Hormone-like Cytokine Signaling	0.377	3,12E-02	#NUM!	SIRPA
Pyrimidine Ribonucleotides De Novo Biosynthesis	0.377	3,12E-02	#NUM!	CANT1
Superpathway of Methionine Degradation	0.377	3,12E-02	#NUM!	GOT1
RhoGDI Signaling	0.374	2,04E-02	#NUM!	ACTB,CDH13,CDH15,CDH2
Granulocyte Adhesion and Diapedesis	0.37	2,13E-02	#NUM!	C5,MMP2,THY1
MIF-mediated Glucocorticoid Regulation	0.367	3,03E-02	#NUM!	CD14
NRF2-mediated Oxidative Stress Response	0.359	0.02	#NUM!	ACTB,GSTP1,SOD1,UBB
Fcγ Receptor-mediated Phagocytosis in Macrophages and Monocytes	0.358	2,27E-02	#NUM!	ACTB,PLD3
Autoimmune Thyroid Disease Signaling	0.357	2,94E-02	#NUM!	IGHG1
Nicotine Degradation III	0.348	2,86E-02	#NUM!	B4GAT1
HOTAIR Regulatory Pathway	0.344	2,04E-02	#NUM!	COL1A1,MMP2,SPP1
Melatonin Degradation I	0.338	2,78E-02	#NUM!	B4GAT1
Notch Signaling	0.338	2,78E-02	#NUM!	CNTN1
Antioxidant Action of Vitamin C	0.325	2,13E-02	#NUM!	LCAT,PLD3
VEGF Signaling	0.325	2,13E-02	#NUM!	ACTB,YWHAE
Serotonin Degradation	0.313	2,56E-02	#NUM!	B4GAT1
Androgen Signaling	0.312	1,94E-02	#NUM!	CACNA2D1,CALR,SHBG
D-myo-inositol (1,4,5,6)-Tetrakisphosphate Biosynthesis	0.312	1,94E-02	#NUM!	MINPP1,PTPRN,SIRPA
D-myo-inositol (3,4,5,6)-tetrakisphosphate Biosynthesis	0.312	1,94E-02	#NUM!	MINPP1,PTPRN,SIRPA
Mechanisms of Viral Exit from Host Cells	0.306	2,5E-02	#NUM!	ACTB
Superpathway of Melatonin Degradation	0.306	2,5E-02	#NUM!	B4GAT1
MIF Regulation of Innate Immunity	0.298	2,44E-02	#NUM!	CD14
Nicotine Degradation II	0.298	2,44E-02	#NUM!	B4GAT1
Virus Entry via Endocytic Pathways	0.296	0.02	#NUM!	ACTB,B2M
Type I Diabetes Mellitus Signaling	0.292	1,98E-02	#NUM!	CPE,PTPRN
Glucocorticoid Receptor Signaling	0.291	1,75E-02	#NUM!	A2M,ACTB,AGT,B2M,CD163,HP,IL6ST,MMP2
Natural Killer Cell Signaling	0.29	1,86E-02	#NUM!	B2M,COL18A1,COL1A1
Sperm Motility	0.288	1,81E-02	#NUM!	CSF1R,EPHA4,FGFR1,LCAT
Role of MAPK Signaling in Promoting the Pathogenesis of Influenza	0.287	1,96E-02	#NUM!	ATP6AP1,LCAT
Role of Oct4 in Mammalian Embryonic Stem Cell Pluripotency	0.284	2,33E-02	#NUM!	SPP1
Transcriptional Regulatory Network in Embryonic Stem Cells	0.284	2,33E-02	#NUM!	L1CAM
Regulation of Actin-based Motility by Rho	0.278	1,92E-02	#NUM!	ACTB,GSN
Role of Tissue Factor in Cancer	0.278	1,92E-02	#NUM!	CSF1,F2
Ephrin A Signaling	0.277	2,27E-02	#NUM!	EPHA4
3-phosphoinositide Degradation	0.269	1,8E-02	#NUM!	MINPP1,PTPRN,SIRPA
D-myo-inositol-5-phosphate Metabolism	0.266	1,79E-02	#NUM!	MINPP1,PTPRN,SIRPA
Nitric Oxide Signaling in the Cardiovascular System	0.266	1,87E-02	#NUM!	CACNA2D1,KNG1
Amyloid Processing	0.259	2,13E-02	#NUM!	APP
Synaptic Long Term Depression	0.253	1,74E-02	#NUM!	CACNA2D1,GRIA4,LCAT
OX40 Signaling Pathway	0.253	2,08E-02	#NUM!	B2M
FAT10 Cancer Signaling Pathway	0.241	0.02	#NUM!	TGFBR3
Gap Junction Signaling	0.239	1,69E-02	#NUM!	ACTB,CCN3,GRIA4
Adrenomedullin signaling pathway	0.239	1,69E-02	#NUM!	C3,CFH,MMP2
14-3-3-mediated Signaling	0.236	1,74E-02	#NUM!	YWHAE,YWHAZ
Semaphorin Signaling in Neurons	0.202	1,72E-02	#NUM!	SEMA7A
CREB Signaling in Neurons	0	1,49E-02	-0,447	ADGRB2,ADGRL1,ADGRL3,CACNA2D1,FGFR1,GPR37L1,GRIA4,TGFBR3
Dilated Cardiomyopathy Signaling Pathway	0	1,53E-02	#NUM!	ACTB,CACNA2D1
NAD Signaling Pathway	0	7,46E-03	#NUM!	LDHB
Synaptic Long Term Potentiation	0	8,47E-03	#NUM!	GRIA4
Axonal Guidance Signaling	0	1,57E-02	#NUM!	EFNB2,EPHA4,L1CAM,MMP2,ROBO1,RTN4R,SEMA7A
Huntington's Disease Signaling	0	7,55E-03	#NUM!	PENK,UBB
PPARα/RXRα Activation	0	1,16E-02	#NUM!	APOA1,TGFBR3
Aryl Hydrocarbon Receptor Signaling	0	7,09E-03	#NUM!	GSTP1
Hepatic Cholestasis	0	1,23E-02	#NUM!	CD14,LBP
Mitochondrial Dysfunction	0	1,25E-02	#NUM!	APP,PARK7
Tight Junction Signaling	0	6,1E-03	#NUM!	ACTB
Role of BRCA1 in DNA Damage Response	0	1,33E-02	#NUM!	ACTB
RAR Activation	0	1,14E-02	#NUM!	ACTB,RBP4
IL-8 Signaling	0	1,01E-02	#NUM!	MMP2,PLD3
Role of PKR in Interferon Induction and Antiviral Response	0	8,77E-03	#NUM!	COLEC12
FcγRIIB Signaling in B Lymphocytes	0	1,33E-02	#NUM!	CACNA2D1
CCR5 Signaling in Macrophages	0	0.01	#NUM!	CACNA2D1
IL-17 Signaling	0	7,52E-03	#NUM!	MMP2
CTLA4 Signaling in Cytotoxic T Lymphocytes	0	1,33E-02	#NUM!	B2M
T Helper Cell Differentiation	0	1,64E-02	#NUM!	IL6ST
Cellular Effects of Sildenafil (Viagra)	0	1,59E-02	#NUM!	ACTB,CACNA2D1
Neuropathic Pain Signaling In Dorsal Horn Neurons	0	1,06E-02	#NUM!	GRIA4
Endothelin-1 Signaling	0	1,18E-02	#NUM!	LCAT,PLD3
Factors Promoting Cardiogenesis in Vertebrates	0	1,47E-02	#NUM!	LRP1,TGFBR3
Renin-Angiotensin Signaling	0	8,7E-03	#NUM!	AGT
Thrombin Signaling	0	5,26E-03	#NUM!	F2
Cardiac Hypertrophy Signaling	0	4,27E-03	#NUM!	CACNA2D1
Molecular Mechanisms of Cancer	0	2,39E-03	#NUM!	LRP1
Corticotropin Releasing Hormone Signaling	0	7,3E-03	#NUM!	CACNA2D1
GNRH Signaling	0	1,14E-02	#NUM!	CACNA2D1,MMP2
Cholecystokinin/Gastrin-mediated Signaling	0	9,26E-03	#NUM!	EPHA4
Human Embryonic Stem Cell Pluripotency	0	6,54E-03	#NUM!	FGFR1
Role of NANOG in Mammalian Embryonic Stem Cell Pluripotency	0	9,01E-03	#NUM!	IL6ST
Prostate Cancer Signaling	0	9,35E-03	#NUM!	GSTP1
Renal Cell Carcinoma Signaling	0	1,32E-02	#NUM!	UBB
Glioma Signaling	0	8,26E-03	#NUM!	IGF2
Acute Myeloid Leukemia Signaling	0	1,14E-02	#NUM!	CSF1R
Bladder Cancer Signaling	0	9,71E-03	#NUM!	MMP2
Type II Diabetes Mellitus Signaling	0	1,44E-02	#NUM!	CACNA2D1,PKM
Colorectal Cancer Metastasis Signaling	0	1,21E-02	#NUM!	IL6ST,LRP1,MMP2
mTOR Signaling	0	5,13E-03	#NUM!	PLD3
Pancreatic Adenocarcinoma Signaling	0	8,26E-03	#NUM!	PLD3
G Beta Gamma Signaling	0	8,33E-03	#NUM!	CACNA2D1
Crosstalk between Dendritic Cells and Natural Killer Cells	0	1,54E-02	#NUM!	ACTB
Cdc42 Signaling	0	7,46E-03	#NUM!	B2M
ILK Signaling	0	1,1E-02	#NUM!	ACTB,FN1
FAK Signaling	0	9,09E-03	#NUM!	ACTB
EIF2 Signaling	0	4,93E-03	#NUM!	ACTB
AMPK Signaling	0	4,35E-03	#NUM!	ACTB
Hereditary Breast Cancer Signaling	0	1,48E-02	#NUM!	ACTB,UBB
RhoA Signaling	0	8,77E-03	#NUM!	ACTB
Phospholipase C Signaling	0	1,25E-02	#NUM!	IGHG1,PEBP1,PLD3
Ovarian Cancer Signaling	0	6,71E-03	#NUM!	MMP2
HER-2 Signaling in Breast Cancer	0	5,46E-03	#NUM!	MMP2
Role of NFAT in Cardiac Hypertrophy	0	9,85E-03	#NUM!	CACNA2D1,IL6ST
Breast Cancer Regulation by Stathmin1	0	9,52E-03	#NUM!	ADGRB2,ADGRL1,ADGRL3,GPR37L1,MMP2
RANK Signaling in Osteoclasts	0	1,18E-02	#NUM!	GSN
Glioblastoma Multiforme Signaling	0	6,25E-03	#NUM!	IGF2
Nur77 Signaling in T Lymphocytes	0	1,3E-02	#NUM!	B2M
PKCθ Signaling in T Lymphocytes	0	7,19E-03	#NUM!	CACNA2D1
Role of MAPK Signaling in the Pathogenesis of Influenza	0	1,37E-02	#NUM!	LCAT
PI3K Signaling in B Lymphocytes	0	0.008	#NUM!	C3
Dopamine-DARPP32 Feedback in cAMP Signaling	0	5,99E-03	#NUM!	CACNA2D1
Paxillin Signaling	0	9,8E-03	#NUM!	ACTB
Signaling by Rho Family GTPases	0	1,6E-02	#NUM!	ACTB,CDH13,CDH15,CDH2
Sertoli Cell-Sertoli Cell Junction Signaling	0	1,63E-02	#NUM!	A2M,ACTB,TGFBR3
Mouse Embryonic Stem Cell Pluripotency	0	1,01E-02	#NUM!	IL6ST
eNOS Signaling	0	6,99E-03	#NUM!	KNG1
Ephrin B Signaling	0	1,43E-02	#NUM!	EFNB2
GDNF Family Ligand-Receptor Interactions	0	1,37E-02	#NUM!	GFRA2
Netrin Signaling	0	1,54E-02	#NUM!	CACNA2D1
Superpathway of Inositol Phosphate Compounds	0	1,46E-02	#NUM!	MINPP1,PTPRN,SIRPA
3-phosphoinositide Biosynthesis	0	1,67E-02	#NUM!	MINPP1,PTPRN,SIRPA
Gαq Signaling	0	6,33E-03	#NUM!	PLD3
PEDF Signaling	0	1,23E-02	#NUM!	SERPINF1
Remodeling of Epithelial Adherens Junctions	0	1,59E-02	#NUM!	ACTB
Regulation of the Epithelial-Mesenchymal Transition Pathway	0	1,63E-02	#NUM!	CDH2,FGFR1,MMP2
Tec Kinase Signaling	0	5,92E-03	#NUM!	ACTB
Adipogenesis pathway	0	7,75E-03	#NUM!	FGFR1
Unfolded protein response	0	1,2E-02	#NUM!	CALR
Estrogen Receptor Signaling	0	1,08E-02	#NUM!	AGT,CACNA2D1,IGF2,MMP2
ERK/MAPK Signaling	0	5,08E-03	#NUM!	YWHAZ
PI3K/AKT Signaling	0	1,64E-02	#NUM!	IL6ST,YWHAE,YWHAZ
PTEN Signaling	0	1,39E-02	#NUM!	FGFR1,TGFBR3
Cardiac β-adrenergic Signaling	0	6,29E-03	#NUM!	CACNA2D1
Protein Ubiquitination Pathway	0	8,06E-03	#NUM!	B2M,UBB
FGF Signaling	0	1,27E-02	#NUM!	FGFR1
GABA Receptor Signaling	0	1,64E-02	#NUM!	CACNA2D1,UBB
Xenobiotic Metabolism Signaling	0	4,26E-03	#NUM!	GSTP1
B Cell Receptor Signaling	0	1,23E-02	#NUM!	IGHA1,IGHG1
Integrin Signaling	0	1,02E-02	#NUM!	ACTB,GSN
Death Receptor Signaling	0	1,06E-02	#NUM!	ACTB
Glutamate Receptor Signaling	0	1,52E-02	#NUM!	GRIA4
NF-κB Signaling	0	1,22E-02	#NUM!	FGFR1,TGFBR3
T Cell Receptor Signaling	0	6,1E-03	#NUM!	B2M
GPCR-Mediated Nutrient Sensing in Enteroendocrine Cells	0	9,9E-03	#NUM!	CACNA2D1
Gustation Pathway	0	7,94E-03	#NUM!	CACNA2D1
Autophagy	0	4,9E-03	#NUM!	LAMP2
PD-1, PD-L1 cancer immunotherapy pathway	0	1,14E-02	#NUM!	B2M
Th1 and Th2 Activation Pathway	0	7,14E-03	#NUM!	TGFBR3
Th2 Pathway	0	8,93E-03	#NUM!	TGFBR3
IL-7 Signaling Pathway	0	1,52E-02	#NUM!	IGHG1
Sirtuin Signaling Pathway	0	1,15E-02	#NUM!	APP,LDHB,SOD1
Neuroinflammation Signaling Pathway	0	1,47E-02	#NUM!	APP,B2M,CSF1R,TGFBR3
Opioid Signaling Pathway	0	7,78E-03	#NUM!	CACNA2D1,PENK
Endocannabinoid Neuronal Synapse Pathway	0	1,52E-02	#NUM!	CACNA2D1,GRIA4
Endocannabinoid Cancer Inhibition Pathway	0	7,3E-03	#NUM!	MMP2
BAG2 Signaling Pathway	0	1,27E-02	#NUM!	CTSB
Cardiac Hypertrophy Signaling (Enhanced)	0	1,04E-02	#NUM!	AGT,CACNA2D1,FGFR1,IL6ST,TGFBR3
T Cell Exhaustion Signaling Pathway	0	7,3E-03	#NUM!	TGFBR3
Systemic Lupus Erythematosus In T Cell Signaling Pathway	0	5,08E-03	#NUM!	B2M
Systemic Lupus Erythematosus In B Cell Signaling Pathway	0	1,32E-02	#NUM!	IGHA1,IGHG1,IL6ST
Senescence Pathway	0	7,27E-03	#NUM!	CACNA2D1,TGFBR3
Inhibition of ARE-Mediated mRNA Degradation Pathway	0	1,33E-02	#NUM!	YWHAE,YWHAZ
Xenobiotic Metabolism General Signaling Pathway	0	8,62E-03	#NUM!	GSTP1
Xenobiotic Metabolism AHR Signaling Pathway	0	1,41E-02	#NUM!	GSTP1
Xenobiotic Metabolism CAR Signaling Pathway	0	6,9E-03	#NUM!	GSTP1
Xenobiotic Metabolism PXR Signaling Pathway	0	6,94E-03	#NUM!	GSTP1
Insulin Secretion Signaling Pathway	0	8,1E-03	#NUM!	CACNA2D1,CPE
Semaphorin Neuronal Repulsive Signaling Pathway	0	1,45E-02	#NUM!	BCAN,NCAN
Regulation Of The Epithelial Mesenchymal Transition By Growth Factors Pathway	0	1,67E-02	#NUM!	CDH2,FGFR1,MMP2
Coronavirus Pathogenesis Pathway	0	1,68E-02	#NUM!	AGT,ATP6AP1,KNG1
MSP-RON Signaling In Macrophages Pathway	0	1,04E-02	#NUM!	KLKB1
Calcium Signaling	0	1,56E-02	#NUM!	CACNA2D1,CALR,GRIA4
Ephrin Receptor Signaling	0	1,05E-02	#NUM!	EFNB2,EPHA4
Role of MAPK Signaling in Inhibiting the Pathogenesis of Influenza	0	1,45E-02	#NUM!	LCAT

## Sheet: AD vs C
Ingenuity Canonical Pathways	-log(p-value)	Ratio	z-score	Molecules
Acute Phase Response Signaling	24.9	2,03E-01	-0,535	A2M,AGT,AHSG,APOA1,C1QA,C1QB,C1QC,C1R,C1S,C3,C4A/C4B,C5,CFB,CP,F2,FN1,HP,HPX,IL6ST,ITIH3,ITIH4,KLKB1,LBP,PLG,RBP4,SERPINA1,SERPINA3,SERPINF1,SERPINF2,SERPING1,TF,TTR
Complement System	21.5	5,93E-01	0,832	C1QA,C1QB,C1QC,C1R,C1S,C3,C4A/C4B,C5,C6,C8B,CD59,CFB,CFD,CFH,CFI,SERPING1
LXR/RXR Activation	17.5	2,26E-01	1,091	AGT,AHSG,APOA1,APOD,APOE,C3,C4A/C4B,CD14,HPX,ITIH4,KNG1,LBP,LCAT,PLTP,RBP4,SERPINA1,SERPINF1,SERPINF2,TF,TTR,VTN
FXR/RXR Activation	16.7	2,27E-01	#NUM!	AGT,AHSG,APOA1,APOD,APOE,C3,C4A/C4B,FETUB,HPX,ITIH4,KNG1,LCAT,PLTP,RBP4,SERPINA1,SERPINF1,SERPINF2,TF,TTR,VTN
Coagulation System	11.2	3,85E-01	0,632	A2M,F2,KLKB1,KNG1,PLG,PROS1,SERPINA1,SERPINA5,SERPINC1,SERPINF2
Glycolysis I	7.63	3,5E-01	0,000	ALDOA,ALDOC,ENO1,ENO2,GAPDH,PKM,TPI1
Hepatic Fibrosis / Hepatic Stellate Cell Activation	7.31	9,09E-02	#NUM!	A2M,AGT,CD14,COL18A1,COL1A1,COL6A1,COL6A3,CSF1,FGFR1,FN1,IGF2,IGFBP4,LBP,MMP2,TIMP1,TIMP2
Gluconeogenesis I	6.16	0.3	-1,342	ALDOA,ALDOC,ENO1,ENO2,GAPDH,MDH1
Intrinsic Prothrombin Activation Pathway	6.07	2,19E-01	1,633	COL18A1,COL1A1,F2,KLKB1,KNG1,PROS1,SERPINC1
Inhibition of Matrix Metalloproteases	4.86	1,88E-01	0,000	A2M,HSPG2,LRP1,MMP2,TIMP1,TIMP2
Neuroprotective Role of THOP1 in Alzheimer's Disease	4.22	0.1	0,447	AGT,APP,C1R,CFD,KNG1,PLG,SERPINA3,YWHAE
Atherosclerosis Signaling	4.21	8,74E-02	#NUM!	APOA1,APOD,APOE,COL18A1,COL1A1,CSF1,LCAT,RBP4,SERPINA1
Sucrose Degradation V (Mammalian)	4.04	0.5	#NUM!	ALDOA,ALDOC,TPI1
Synaptogenesis Signaling Pathway	3.28	4,73E-02	1,265	APOE,CACNA2D1,CADM1,CDH13,CDH15,CDH2,CNTNAP2,EFNB2,EPHA4,GRIA4,LRP1,NRXN2,NRXN3,RELN
Extrinsic Prothrombin Activation Pathway	3.28	0.3	#NUM!	F2,PROS1,SERPINC1
IGF-1 Signaling	2.79	6,93E-02	#NUM!	CCN3,IGFBP2,IGFBP4,IGFBP6,IGFBP7,YWHAE,YWHAZ
Clathrin-mediated Endocytosis Signaling	2.57	5,2E-02	#NUM!	ACTB,APOA1,APOD,APOE,F2,RBP4,SERPINA1,TF,UBB
Lipid Antigen Presentation by CD1	2.42	1,58E-01	#NUM!	B2M,CALR,PSAP
Aspartate Degradation II	2.39	3,33E-01	#NUM!	GOT1,MDH1
Maturity Onset Diabetes of Young (MODY) Signaling	2.38	7,94E-02	#NUM!	APOA1,APOD,APOE,CACNA2D1,GAPDH
Iron homeostasis signaling pathway	2.26	5,56E-02	#NUM!	ATP6AP1,CD163,CP,HP,HPX,LRP1,TF
Glioma Invasiveness Signaling	2.24	7,35E-02	1,342	MMP2,PLG,TIMP1,TIMP2,VTN
Hematopoiesis from Pluripotent Stem Cells	2.08	1,2E-01	#NUM!	CSF1,IGHA1,IGHG1
Apelin Liver Signaling Pathway	2.08	1,2E-01	#NUM!	AGT,COL18A1,COL1A1
Dermatan Sulfate Degradation (Metazoa)	1.59	1,33E-01	#NUM!	GM2A,IDS
SPINK1 Pancreatic Cancer Pathway	1.56	7,69E-02	#NUM!	CPE,CTSB,KLKB1
L-cysteine Degradation III	1.47	0.5	#NUM!	GOT1
IL-12 Signaling and Production in Macrophages	1.47	4,72E-02	#NUM!	APOA1,APOD,APOE,RBP4,SERPINA1
Glutathione Redox Reactions I	1.32	9,52E-02	#NUM!	GPX3,GSTP1
MSP-RON Signaling Pathway	1.3	6,12E-02	#NUM!	ACTB,CSF1,KLKB1
Pyruvate Fermentation to Lactate	1.3	3,33E-01	#NUM!	LDHB
NADH Repair	1.3	3,33E-01	#NUM!	GAPDH
Lactose Degradation III	1.3	3,33E-01	#NUM!	PSAP
Glutamate Degradation II	1.3	3,33E-01	#NUM!	GOT1
Aspartate Biosynthesis	1.3	3,33E-01	#NUM!	GOT1
Airway Pathology in Chronic Obstructive Pulmonary Disease	1.3	4,88E-02	#NUM!	APOD,MMP2,PTGDS,RBP4
IL-6 Signaling	1.28	4,17E-02	#NUM!	A2M,CD14,COL1A1,IL6ST,LBP
Tumor Microenvironment Pathway	1.24	3,7E-02	2,449	COL1A1,CSF1,FN1,IGF2,MMP2,SPP1
Superpathway of D-myo-inositol (1,4,5)-trisphosphate Metabolism	1.24	8,7E-02	#NUM!	BPNT2,MINPP1
Role of Pattern Recognition Receptors in Recognition of Bacteria and Viruses	1.23	4,03E-02	1,342	C1QA,C1QB,C1QC,C3,C5
Role of Osteoblasts, Osteoclasts and Chondrocytes in Rheumatoid Arthritis	1.21	3,38E-02	#NUM!	COL1A1,CSF1,CSF1R,DKK3,GSN,LRP1,SPP1
Production of Nitric Oxide and Reactive Oxygen Species in Macrophages	1.2	3,61E-02	0,816	APOA1,APOD,APOE,RBP4,SERPINA1,SIRPA
Rapoport-Luebering Glycolytic Shunt	1.18	2,5E-01	#NUM!	MINPP1
L-cysteine Degradation I	1.18	2,5E-01	#NUM!	GOT1
Primary Immunodeficiency Signaling	1.18	0.08	#NUM!	IGHA1,IGHG1
Myo-inositol Biosynthesis	1.09	0.2	#NUM!	BPNT2
Actin Cytoskeleton Signaling	1.08	3,15E-02	1,000	ACTB,CD14,F2,FN1,GSN,KNG1,LBP
Phagosome Maturation	1.07	3,62E-02	#NUM!	ATP6AP1,B2M,CALR,CTSB,LAMP2
Antigen Presentation Pathway	1.07	6,9E-02	#NUM!	B2M,CALR
Communication between Innate and Adaptive Immune Cells	1.06	4,84E-02	#NUM!	B2M,IGHA1,IGHG1
Agrin Interactions at Neuromuscular Junction	0.996	4,55E-02	#NUM!	ACTB,AGRN,DAG1
ERK5 Signaling	0.955	4,35E-02	#NUM!	IL6ST,YWHAE,YWHAZ
Systemic Lupus Erythematosus Signaling	0.939	3,29E-02	#NUM!	C5,C6,C8B,IGHG1,KNG1
Docosahexaenoic Acid (DHA) Signaling	0.928	5,71E-02	#NUM!	APP,SERPINF1
Toll-like Receptor Signaling	0.928	4,23E-02	#NUM!	CD14,LBP,UBB
GP6 Signaling Pathway	0.924	3,6E-02	2,000	COL18A1,COL1A1,COL6A1,COL6A3
VDR/RXR Activation	0.9	4,11E-02	#NUM!	CD14,IGFBP6,SPP1
Superoxide Radicals Degradation	0.896	1,25E-01	#NUM!	SOD1
Allograft Rejection Signaling	0.889	5,41E-02	#NUM!	B2M,IGHG1
Agranulocyte Adhesion and Diapedesis	0.886	3,16E-02	#NUM!	ACTB,C5,FN1,MMP2,PODXL2
Macropinocytosis Signaling	0.886	4,05E-02	#NUM!	CD14,CSF1,CSF1R
Hepatic Fibrosis Signaling Pathway	0.883	2,54E-02	0,378	AGT,CACNA2D1,COL18A1,COL1A1,FGFR1,LRP1,SPP1,TF,TGFBR3,TIMP1
Reelin Signaling in Neurons	0.857	3,39E-02	#NUM!	APOE,APP,CDH2,RELN
p70S6K Signaling	0.839	3,33E-02	#NUM!	AGT,F2,YWHAE,YWHAZ
Wnt/β-catenin Signaling	0.839	3,05E-02	#NUM!	CDH2,DKK3,LRP1,TGFBR3,UBB
BEX2 Signaling Pathway	0.839	3,85E-02	#NUM!	CDH2,MMP2,SPP1
Oncostatin M Signaling	0.836	0.05	#NUM!	CHI3L1,IL6ST
Osteoarthritis Pathway	0.83	2,84E-02	2,236	FGFR1,FN1,LRP1,RARRES2,RBP4,SPP1
Gα12/13 Signaling	0.818	3,28E-02	#NUM!	CDH13,CDH15,CDH2,F2
TR/RXR Activation	0.815	3,75E-02	#NUM!	COL6A3,ENO1,HP
Apelin Adipocyte Signaling Pathway	0.815	3,75E-02	#NUM!	GPX3,GSTP1,SOD1
Prostanoid Biosynthesis	0.804	0.1	#NUM!	PTGDS
White Adipose Tissue Browning Pathway	0.801	3,23E-02	0,000	CACNA2D1,FGFR1,LDHB,VGF
nNOS Signaling in Skeletal Muscle Cells	0.785	4,65E-02	#NUM!	CACNA2D1,DAG1
Leukocyte Extravasation Signaling	0.78	2,91E-02	0,447	ACTB,MMP2,THY1,TIMP1,TIMP2
Hematopoiesis from Multipotent Stem Cells	0.767	9,09E-02	#NUM!	CSF1
Phenylalanine Degradation IV (Mammalian, via Side Chain)	0.733	8,33E-02	#NUM!	GOT1
iNOS Signaling	0.726	4,26E-02	#NUM!	CD14,LBP
Role of Macrophages, Fibroblasts and Endothelial Cells in Rheumatoid Arthritis	0.703	2,49E-02	#NUM!	C5,CSF1,DKK3,FN1,IGHG1,IL6ST,LRP1
Choline Biosynthesis III	0.701	7,69E-02	#NUM!	PLD3
Cell Cycle: G2/M DNA Damage Checkpoint Regulation	0.699	4,08E-02	#NUM!	YWHAE,YWHAZ
Chondroitin Sulfate Degradation (Metazoa)	0.674	7,14E-02	#NUM!	GM2A
Phospholipases	0.672	3,92E-02	#NUM!	LCAT,PLD3
LPS/IL-1 Mediated Inhibition of RXR Function	0.66	2,63E-02	-1,000	APOE,CD14,GSTP1,LBP,PLTP
HIF1α Signaling	0.654	2,62E-02	1,342	IGF2,LDHB,MMP2,PKM,TF
Epithelial Adherens Junction Signaling	0.652	2,8E-02	#NUM!	ACTB,CDH2,FGFR1,TGFBR3
Glutaryl-CoA Degradation	0.646	6,67E-02	#NUM!	PARK7
Dendritic Cell Maturation	0.638	2,76E-02	1,000	B2M,COL18A1,COL1A1,IGHG1
CNTF Signaling	0.636	3,7E-02	#NUM!	CNTFR,IL6ST
Protein Kinase A Signaling	0.623	2,29E-02	-1,633	PTPRD,PTPRG,PTPRN,PTPRS,PTPRZ1,SIRPA,YWHAE,YWHAZ
Parkinson's Signaling	0.622	6,25E-02	#NUM!	PARK7
D-myo-inositol (1,4,5)-trisphosphate Degradation	0.6	5,88E-02	#NUM!	BPNT2
Inflammasome pathway	0.6	5,88E-02	#NUM!	CTSB
Eicosanoid Signaling	0.59	3,45E-02	#NUM!	LCAT,PTGDS
D-myo-inositol (1,3,4)-trisphosphate Biosynthesis	0.578	5,56E-02	#NUM!	MINPP1
IL-15 Production	0.575	2,83E-02	#NUM!	CSF1R,EPHA4,FGFR1
Germ Cell-Sertoli Cell Junction Signaling	0.569	2,56E-02	#NUM!	A2M,ACTB,CDH2,GSN
Amyotrophic Lateral Sclerosis Signaling	0.561	2,78E-02	#NUM!	CACNA2D1,GRIA4,SOD1
Thyroid Hormone Metabolism II (via Conjugation and/or Degradation)	0.558	5,26E-02	#NUM!	B4GAT1
Tryptophan Degradation III (Eukaryotic)	0.558	5,26E-02	#NUM!	PARK7
Endoplasmic Reticulum Stress Pathway	0.539	0.05	#NUM!	CALR
IL-10 Signaling	0.532	3,12E-02	#NUM!	CD14,LBP
Phagosome Formation	0.526	2,65E-02	#NUM!	FN1,IGHG1,VTN
TCA Cycle II (Eukaryotic)	0.521	4,76E-02	#NUM!	MDH1
Growth Hormone Signaling	0.513	3,03E-02	#NUM!	A2M,IGF2
Glutathione-mediated Detoxification	0.504	4,55E-02	#NUM!	GSTP1
Ferroptosis Signaling Pathway	0.499	2,56E-02	#NUM!	CTSB,PEBP1,TF
Altered T Cell and B Cell Signaling in Rheumatoid Arthritis	0.496	2,94E-02	#NUM!	CSF1,SPP1
Role of JAK family kinases in IL-6-type Cytokine Signaling	0.474	4,17E-02	#NUM!	IL6ST
Caveolar-mediated Endocytosis Signaling	0.471	2,82E-02	#NUM!	ACTB,B2M
STAT3 Pathway	0.446	2,38E-02	#NUM!	FGFR1,IL6ST,TGFBR3
MSP-RON Signaling In Cancer Cells Pathway	0.44	2,36E-02	#NUM!	KLKB1,YWHAE,YWHAZ
Cytotoxic T Lymphocyte-mediated Apoptosis of Target Cells	0.409	3,45E-02	#NUM!	B2M
Pyrimidine Ribonucleotides Interconversion	0.398	3,33E-02	#NUM!	CANT1
HIPPO signaling	0.394	2,44E-02	#NUM!	YWHAE,YWHAZ
LPS-stimulated MAPK Signaling	0.387	2,41E-02	#NUM!	CD14,LBP
Inhibition of Angiogenesis by TSP1	0.377	3,12E-02	#NUM!	HSPG2
Role of JAK2 in Hormone-like Cytokine Signaling	0.377	3,12E-02	#NUM!	SIRPA
Pyrimidine Ribonucleotides De Novo Biosynthesis	0.377	3,12E-02	#NUM!	CANT1
Superpathway of Methionine Degradation	0.377	3,12E-02	#NUM!	GOT1
RhoGDI Signaling	0.374	2,04E-02	#NUM!	ACTB,CDH13,CDH15,CDH2
Granulocyte Adhesion and Diapedesis	0.37	2,13E-02	#NUM!	C5,MMP2,THY1
MIF-mediated Glucocorticoid Regulation	0.367	3,03E-02	#NUM!	CD14
NRF2-mediated Oxidative Stress Response	0.359	0.02	#NUM!	ACTB,GSTP1,SOD1,UBB
Fcγ Receptor-mediated Phagocytosis in Macrophages and Monocytes	0.358	2,27E-02	#NUM!	ACTB,PLD3
Autoimmune Thyroid Disease Signaling	0.357	2,94E-02	#NUM!	IGHG1
Nicotine Degradation III	0.348	2,86E-02	#NUM!	B4GAT1
HOTAIR Regulatory Pathway	0.344	2,04E-02	#NUM!	COL1A1,MMP2,SPP1
Melatonin Degradation I	0.338	2,78E-02	#NUM!	B4GAT1
Notch Signaling	0.338	2,78E-02	#NUM!	CNTN1
Antioxidant Action of Vitamin C	0.325	2,13E-02	#NUM!	LCAT,PLD3
VEGF Signaling	0.325	2,13E-02	#NUM!	ACTB,YWHAE
Serotonin Degradation	0.313	2,56E-02	#NUM!	B4GAT1
Androgen Signaling	0.312	1,94E-02	#NUM!	CACNA2D1,CALR,SHBG
D-myo-inositol (1,4,5,6)-Tetrakisphosphate Biosynthesis	0.312	1,94E-02	#NUM!	MINPP1,PTPRN,SIRPA
D-myo-inositol (3,4,5,6)-tetrakisphosphate Biosynthesis	0.312	1,94E-02	#NUM!	MINPP1,PTPRN,SIRPA
Mechanisms of Viral Exit from Host Cells	0.306	2,5E-02	#NUM!	ACTB
Superpathway of Melatonin Degradation	0.306	2,5E-02	#NUM!	B4GAT1
MIF Regulation of Innate Immunity	0.298	2,44E-02	#NUM!	CD14
Nicotine Degradation II	0.298	2,44E-02	#NUM!	B4GAT1
Virus Entry via Endocytic Pathways	0.296	0.02	#NUM!	ACTB,B2M
Type I Diabetes Mellitus Signaling	0.292	1,98E-02	#NUM!	CPE,PTPRN
Glucocorticoid Receptor Signaling	0.291	1,75E-02	#NUM!	A2M,ACTB,AGT,B2M,CD163,HP,IL6ST,MMP2
Natural Killer Cell Signaling	0.29	1,86E-02	#NUM!	B2M,COL18A1,COL1A1
Sperm Motility	0.288	1,81E-02	#NUM!	CSF1R,EPHA4,FGFR1,LCAT
Role of MAPK Signaling in Promoting the Pathogenesis of Influenza	0.287	1,96E-02	#NUM!	ATP6AP1,LCAT
Role of Oct4 in Mammalian Embryonic Stem Cell Pluripotency	0.284	2,33E-02	#NUM!	SPP1
Transcriptional Regulatory Network in Embryonic Stem Cells	0.284	2,33E-02	#NUM!	L1CAM
Regulation of Actin-based Motility by Rho	0.278	1,92E-02	#NUM!	ACTB,GSN
Role of Tissue Factor in Cancer	0.278	1,92E-02	#NUM!	CSF1,F2
Ephrin A Signaling	0.277	2,27E-02	#NUM!	EPHA4
3-phosphoinositide Degradation	0.269	1,8E-02	#NUM!	MINPP1,PTPRN,SIRPA
D-myo-inositol-5-phosphate Metabolism	0.266	1,79E-02	#NUM!	MINPP1,PTPRN,SIRPA
Nitric Oxide Signaling in the Cardiovascular System	0.266	1,87E-02	#NUM!	CACNA2D1,KNG1
Amyloid Processing	0.259	2,13E-02	#NUM!	APP
Synaptic Long Term Depression	0.253	1,74E-02	#NUM!	CACNA2D1,GRIA4,LCAT
OX40 Signaling Pathway	0.253	2,08E-02	#NUM!	B2M
FAT10 Cancer Signaling Pathway	0.241	0.02	#NUM!	TGFBR3
Gap Junction Signaling	0.239	1,69E-02	#NUM!	ACTB,CCN3,GRIA4
Adrenomedullin signaling pathway	0.239	1,69E-02	#NUM!	C3,CFH,MMP2
14-3-3-mediated Signaling	0.236	1,74E-02	#NUM!	YWHAE,YWHAZ
Semaphorin Signaling in Neurons	0.202	1,72E-02	#NUM!	SEMA7A
CREB Signaling in Neurons	0	1,49E-02	0,447	ADGRB2,ADGRL1,ADGRL3,CACNA2D1,FGFR1,GPR37L1,GRIA4,TGFBR3
Dilated Cardiomyopathy Signaling Pathway	0	1,53E-02	#NUM!	ACTB,CACNA2D1
NAD Signaling Pathway	0	7,46E-03	#NUM!	LDHB
Synaptic Long Term Potentiation	0	8,47E-03	#NUM!	GRIA4
Axonal Guidance Signaling	0	1,57E-02	#NUM!	EFNB2,EPHA4,L1CAM,MMP2,ROBO1,RTN4R,SEMA7A
Huntington's Disease Signaling	0	7,55E-03	#NUM!	PENK,UBB
PPARα/RXRα Activation	0	1,16E-02	#NUM!	APOA1,TGFBR3
Aryl Hydrocarbon Receptor Signaling	0	7,09E-03	#NUM!	GSTP1
Hepatic Cholestasis	0	1,23E-02	#NUM!	CD14,LBP
Mitochondrial Dysfunction	0	1,25E-02	#NUM!	APP,PARK7
Tight Junction Signaling	0	6,1E-03	#NUM!	ACTB
Role of BRCA1 in DNA Damage Response	0	1,33E-02	#NUM!	ACTB
RAR Activation	0	1,14E-02	#NUM!	ACTB,RBP4
IL-8 Signaling	0	1,01E-02	#NUM!	MMP2,PLD3
Role of PKR in Interferon Induction and Antiviral Response	0	8,77E-03	#NUM!	COLEC12
FcγRIIB Signaling in B Lymphocytes	0	1,33E-02	#NUM!	CACNA2D1
CCR5 Signaling in Macrophages	0	0.01	#NUM!	CACNA2D1
IL-17 Signaling	0	7,52E-03	#NUM!	MMP2
CTLA4 Signaling in Cytotoxic T Lymphocytes	0	1,33E-02	#NUM!	B2M
T Helper Cell Differentiation	0	1,64E-02	#NUM!	IL6ST
Cellular Effects of Sildenafil (Viagra)	0	1,59E-02	#NUM!	ACTB,CACNA2D1
Neuropathic Pain Signaling In Dorsal Horn Neurons	0	1,06E-02	#NUM!	GRIA4
Endothelin-1 Signaling	0	1,18E-02	#NUM!	LCAT,PLD3
Factors Promoting Cardiogenesis in Vertebrates	0	1,47E-02	#NUM!	LRP1,TGFBR3
Renin-Angiotensin Signaling	0	8,7E-03	#NUM!	AGT
Thrombin Signaling	0	5,26E-03	#NUM!	F2
Cardiac Hypertrophy Signaling	0	4,27E-03	#NUM!	CACNA2D1
Molecular Mechanisms of Cancer	0	2,39E-03	#NUM!	LRP1
Corticotropin Releasing Hormone Signaling	0	7,3E-03	#NUM!	CACNA2D1
GNRH Signaling	0	1,14E-02	#NUM!	CACNA2D1,MMP2
Cholecystokinin/Gastrin-mediated Signaling	0	9,26E-03	#NUM!	EPHA4
Human Embryonic Stem Cell Pluripotency	0	6,54E-03	#NUM!	FGFR1
Role of NANOG in Mammalian Embryonic Stem Cell Pluripotency	0	9,01E-03	#NUM!	IL6ST
Prostate Cancer Signaling	0	9,35E-03	#NUM!	GSTP1
Renal Cell Carcinoma Signaling	0	1,32E-02	#NUM!	UBB
Glioma Signaling	0	8,26E-03	#NUM!	IGF2
Acute Myeloid Leukemia Signaling	0	1,14E-02	#NUM!	CSF1R
Bladder Cancer Signaling	0	9,71E-03	#NUM!	MMP2
Type II Diabetes Mellitus Signaling	0	1,44E-02	#NUM!	CACNA2D1,PKM
Colorectal Cancer Metastasis Signaling	0	1,21E-02	#NUM!	IL6ST,LRP1,MMP2
mTOR Signaling	0	5,13E-03	#NUM!	PLD3
Pancreatic Adenocarcinoma Signaling	0	8,26E-03	#NUM!	PLD3
G Beta Gamma Signaling	0	8,33E-03	#NUM!	CACNA2D1
Crosstalk between Dendritic Cells and Natural Killer Cells	0	1,54E-02	#NUM!	ACTB
Cdc42 Signaling	0	7,46E-03	#NUM!	B2M
ILK Signaling	0	1,1E-02	#NUM!	ACTB,FN1
FAK Signaling	0	9,09E-03	#NUM!	ACTB
EIF2 Signaling	0	4,93E-03	#NUM!	ACTB
AMPK Signaling	0	4,35E-03	#NUM!	ACTB
Hereditary Breast Cancer Signaling	0	1,48E-02	#NUM!	ACTB,UBB
RhoA Signaling	0	8,77E-03	#NUM!	ACTB
Phospholipase C Signaling	0	1,25E-02	#NUM!	IGHG1,PEBP1,PLD3
Ovarian Cancer Signaling	0	6,71E-03	#NUM!	MMP2
HER-2 Signaling in Breast Cancer	0	5,46E-03	#NUM!	MMP2
Role of NFAT in Cardiac Hypertrophy	0	9,85E-03	#NUM!	CACNA2D1,IL6ST
Breast Cancer Regulation by Stathmin1	0	9,52E-03	#NUM!	ADGRB2,ADGRL1,ADGRL3,GPR37L1,MMP2
RANK Signaling in Osteoclasts	0	1,18E-02	#NUM!	GSN
Glioblastoma Multiforme Signaling	0	6,25E-03	#NUM!	IGF2
Nur77 Signaling in T Lymphocytes	0	1,3E-02	#NUM!	B2M
PKCθ Signaling in T Lymphocytes	0	7,19E-03	#NUM!	CACNA2D1
Role of MAPK Signaling in the Pathogenesis of Influenza	0	1,37E-02	#NUM!	LCAT
PI3K Signaling in B Lymphocytes	0	0.008	#NUM!	C3
Dopamine-DARPP32 Feedback in cAMP Signaling	0	5,99E-03	#NUM!	CACNA2D1
Paxillin Signaling	0	9,8E-03	#NUM!	ACTB
Signaling by Rho Family GTPases	0	1,6E-02	#NUM!	ACTB,CDH13,CDH15,CDH2
Sertoli Cell-Sertoli Cell Junction Signaling	0	1,63E-02	#NUM!	A2M,ACTB,TGFBR3
Mouse Embryonic Stem Cell Pluripotency	0	1,01E-02	#NUM!	IL6ST
eNOS Signaling	0	6,99E-03	#NUM!	KNG1
Ephrin B Signaling	0	1,43E-02	#NUM!	EFNB2
GDNF Family Ligand-Receptor Interactions	0	1,37E-02	#NUM!	GFRA2
Netrin Signaling	0	1,54E-02	#NUM!	CACNA2D1
Superpathway of Inositol Phosphate Compounds	0	1,46E-02	#NUM!	MINPP1,PTPRN,SIRPA
3-phosphoinositide Biosynthesis	0	1,67E-02	#NUM!	MINPP1,PTPRN,SIRPA
Gαq Signaling	0	6,33E-03	#NUM!	PLD3
PEDF Signaling	0	1,23E-02	#NUM!	SERPINF1
Remodeling of Epithelial Adherens Junctions	0	1,59E-02	#NUM!	ACTB
Regulation of the Epithelial-Mesenchymal Transition Pathway	0	1,63E-02	#NUM!	CDH2,FGFR1,MMP2
Tec Kinase Signaling	0	5,92E-03	#NUM!	ACTB
Adipogenesis pathway	0	7,75E-03	#NUM!	FGFR1
Unfolded protein response	0	1,2E-02	#NUM!	CALR
Estrogen Receptor Signaling	0	1,08E-02	#NUM!	AGT,CACNA2D1,IGF2,MMP2
ERK/MAPK Signaling	0	5,08E-03	#NUM!	YWHAZ
PI3K/AKT Signaling	0	1,64E-02	#NUM!	IL6ST,YWHAE,YWHAZ
PTEN Signaling	0	1,39E-02	#NUM!	FGFR1,TGFBR3
Cardiac β-adrenergic Signaling	0	6,29E-03	#NUM!	CACNA2D1
Protein Ubiquitination Pathway	0	8,06E-03	#NUM!	B2M,UBB
FGF Signaling	0	1,27E-02	#NUM!	FGFR1
GABA Receptor Signaling	0	1,64E-02	#NUM!	CACNA2D1,UBB
Xenobiotic Metabolism Signaling	0	4,26E-03	#NUM!	GSTP1
B Cell Receptor Signaling	0	1,23E-02	#NUM!	IGHA1,IGHG1
Integrin Signaling	0	1,02E-02	#NUM!	ACTB,GSN
Death Receptor Signaling	0	1,06E-02	#NUM!	ACTB
Glutamate Receptor Signaling	0	1,52E-02	#NUM!	GRIA4
NF-κB Signaling	0	1,22E-02	#NUM!	FGFR1,TGFBR3
T Cell Receptor Signaling	0	6,1E-03	#NUM!	B2M
GPCR-Mediated Nutrient Sensing in Enteroendocrine Cells	0	9,9E-03	#NUM!	CACNA2D1
Gustation Pathway	0	7,94E-03	#NUM!	CACNA2D1
Autophagy	0	4,9E-03	#NUM!	LAMP2
PD-1, PD-L1 cancer immunotherapy pathway	0	1,14E-02	#NUM!	B2M
Th1 and Th2 Activation Pathway	0	7,14E-03	#NUM!	TGFBR3
Th2 Pathway	0	8,93E-03	#NUM!	TGFBR3
IL-7 Signaling Pathway	0	1,52E-02	#NUM!	IGHG1
Sirtuin Signaling Pathway	0	1,15E-02	#NUM!	APP,LDHB,SOD1
Neuroinflammation Signaling Pathway	0	1,47E-02	#NUM!	APP,B2M,CSF1R,TGFBR3
Opioid Signaling Pathway	0	7,78E-03	#NUM!	CACNA2D1,PENK
Endocannabinoid Neuronal Synapse Pathway	0	1,52E-02	#NUM!	CACNA2D1,GRIA4
Endocannabinoid Cancer Inhibition Pathway	0	7,3E-03	#NUM!	MMP2
BAG2 Signaling Pathway	0	1,27E-02	#NUM!	CTSB
Cardiac Hypertrophy Signaling (Enhanced)	0	1,04E-02	#NUM!	AGT,CACNA2D1,FGFR1,IL6ST,TGFBR3
T Cell Exhaustion Signaling Pathway	0	7,3E-03	#NUM!	TGFBR3
Systemic Lupus Erythematosus In T Cell Signaling Pathway	0	5,08E-03	#NUM!	B2M
Systemic Lupus Erythematosus In B Cell Signaling Pathway	0	1,32E-02	#NUM!	IGHA1,IGHG1,IL6ST
Senescence Pathway	0	7,27E-03	#NUM!	CACNA2D1,TGFBR3
Inhibition of ARE-Mediated mRNA Degradation Pathway	0	1,33E-02	#NUM!	YWHAE,YWHAZ
Xenobiotic Metabolism General Signaling Pathway	0	8,62E-03	#NUM!	GSTP1
Xenobiotic Metabolism AHR Signaling Pathway	0	1,41E-02	#NUM!	GSTP1
Xenobiotic Metabolism CAR Signaling Pathway	0	6,9E-03	#NUM!	GSTP1
Xenobiotic Metabolism PXR Signaling Pathway	0	6,94E-03	#NUM!	GSTP1
Insulin Secretion Signaling Pathway	0	8,1E-03	#NUM!	CACNA2D1,CPE
Semaphorin Neuronal Repulsive Signaling Pathway	0	1,45E-02	#NUM!	BCAN,NCAN
Regulation Of The Epithelial Mesenchymal Transition By Growth Factors Pathway	0	1,67E-02	#NUM!	CDH2,FGFR1,MMP2
Coronavirus Pathogenesis Pathway	0	1,68E-02	#NUM!	AGT,ATP6AP1,KNG1
MSP-RON Signaling In Macrophages Pathway	0	1,04E-02	#NUM!	KLKB1
Calcium Signaling	0	1,56E-02	#NUM!	CACNA2D1,CALR,GRIA4
Ephrin Receptor Signaling	0	1,05E-02	#NUM!	EFNB2,EPHA4
Role of MAPK Signaling in Inhibiting the Pathogenesis of Influenza	0	1,45E-02	#NUM!	LCAT
