# Supplementary material for: Novel Insight in Idiopathic Normal Pressure Hydrocephalus (iNPH) Biomarker Discovery in CSF
Source: Int J Mol Sci. 2021 Jul 27;22(15):8034. doi: 10.3390/ijms22158034 (PMC8347603; doi:10.3390/ijms22158034)
Supplement: Supplementary file 1 [file ijms-22-08034-s001.zip › Supplementary Table 4.xlsx]

## Sheet: Foglio2
CODICE Liquor	età	sesso	DIAGNOSI	Apo E	Ab >600 pg/ml	Tau <500 pg/ml	p-Tau <61 pg/ml
LCT1	67	F	CT		1215	266	55
LCT2	68	M	CT		627	158	32
LCT3	72	M	CT		1306	159	35
LCT4	79	M	CT		1236	420	47
LCT5	71	F	CT		1232	320	41
LCT6	74	F	CT		1259	227	51
LCT7	60	F	CT		1003	105	32
LCT8	81	M	CT		989	225	43
LCT9	68	M	CT		1099	192	51
LCT10	79	F	CT		1336	293	61
155	87	F	Idrocefalo Normoteso	e3/e3	636	203	45
158	80	F	Idrocefalo Normoteso	e3/e3	624	181	34
161	80	F	Idrocefalo Normoteso	e3/e3	924	325	49
118	89	M	Idrocefalo Normoteso	e3/e3	331	158	21
137	86	M	Idrocefalo Normoteso	e2/e2	773	156	34
149	89	M	Idrocefalo Normoteso	e3/e3	888	261	44
7	85	M	Idrocefalo Normoteso	e3/e3	790	157	28
13	90	M	Idrocefalo Normoteso	e3/e3
21	84	M	Idrocefalo Normoteso	nd
25	89	M	Idrocefalo Normoteso	e3/e3
26	84	M	Idrocefalo Normoteso	nd	861	501	19
32	83	M	Idrocefalo Normoteso	e3/e3	1248	125	26
44	81	M	Idrocefalo Normoteso	e3/e3	900	256	45
46	75	M	Idrocefalo Normoteso	e3/e3	438	83	15
59	73	M	Idrocefalo Normoteso	e2/e3	777	143	50
20	90	F	Idrocefalo Normoteso	e2/e3
36	86	F	Idrocefalo Normoteso	e2/e3
58	88	F	Idrocefalo Normoteso		266	234	34
41	91	F	Idrocefalo Normoteso	nd	586	133	15
45	85	F	Idrocefalo Normoteso	e3/e3
61	86	F	Idrocefalo Normoteso	e3/e3	661	676	73
49	91	F	Idrocefalo Normoteso	e2/e3
62	82	F	Idrocefalo Normoteso	e3/e3	610	75	15
112	100	F	Idrocefalo Normoteso	e3/e3	418	250	26	86	#NUM!	#NUM!	#NUM!	661	181	34
2	70	F	AD	e3/e4	307	609	124	5.62538	#DIV/0!	#DIV/0!	#DIV/0!	246.804	153.335	15.7788
3	73	F	AD	e3/e4	372	1420	132
9	71	F	AD	e3/e4	493	1316	87
18	76	F	AD	e3/e4	462	745	64
19	73	F	AD	e3/e3	454	206	22
34	75	F	AD	e3/e4	544	803	100
57	80	F	AD	e3/e3	322	208	28
104	76	F	AD	e3/e3	546	491	101
122	82	F	AD	e3/e3	447	146	77
39	81	M	AD	e3/e4	563	826	109
40	76	M	AD	e3/e4	260	421	50
50	78	M	AD	e2/e4	226	423	80
8	76	M	AD	e3/e3	391	999	136
10	76	M	AD	e3/e3	393	1266	70
101	78	M	AD	e3/e3	516	110	33
115	80	M	AD	e4/e4	654	646	78
126	73	M	AD	e3/e4	275	2952	475
131	80	M	AD	e3/e4	420	526	66
	76	#NUM!	#NUM!	#NUM!	433.5	627.5	79
	3.4641	#DIV/0!	#DIV/0!	#DIV/0!	117.513	671.315	99.0357
	LC1	Monticelli Luigi		2007	1930	77	77	M
	LC2	Marzorati Gianpiero		2007	1934	73	73	M
	LC3	Broglia Giovanna		2008	1930	78	78	F
	LC6	Pedillo Teresa		2008	1924	84	84	F
	LC7	Palma Angelo		2008	1934	74	74	M
	LC10	Rapetti Aldo		2013	1945	68	68	M																	32
	LC11	Carazzone Vittorio		2013	1931	82	82	M																	33
	LC12	Barreca Giuseppe		2013	1958	55	55	M																	37
	LC13	Tintori Franco		2013	1944	69	69	M																	35
	LCT1	67	F	CT		1215	266	55
	LCT2	68	M	CT		627	158	32
	LCT3	72	M	CT		1306	159	35
	LCT4	79	M	CT		1236	420	47
	LCT5	71	F	CT		1232	320	41
	LCT6	74	F	CT		1259	227	51
	LCT7	60	F	CT		1003	105	32
	LCT8	81	M	CT		989	225	43
	LCT9	68	M	CT		1099	192	51
	LCT10	79	F	CT		1336	293	61
	LCT12	73	M	CT		581	54	7
	LCT13	78	F	CT		457	111	13
	LCT14	84	F	CT		1515	115	30
	LCT15	74	M	CT		1306	103	26
	LCT16	68	M	CT		1424	95	31
	LCT17	82	F	CT		1300	149	37
	LCT18	55	F	CT		882	75	29
	LCT19	69	M	CT		1062	94	35
		72.5				1223.5	153.5	35
		7.60031				297.972	98.6212	13.8106

## Sheet: mmse
# sample	Gender (M/F)	Age (years)	Diagnosis	A? (pg/ml)	Tau (pg/ml)	p-Tau (pg/ml)	MMSE		1	F	70	AD	307	609	124	25
16	F	90	iNPH	837	66	26	20		2	F	73	AD	372	1420	132	25
17	F	95	iNPH	778	406	33	18		3	F	71	AD	493	1316	87	27
18	F	85	iNPH	610	75	15	24		4	F	70	AD	346	575	70	26
19	F	73	iNPH	526	46	24	23		5	F	76	AD	462	745	64	21
20	F	79	iNPH	1061	74	24	22		6	F	75	AD	544	803	100	16
21	F	84	iNPH	946	76	29	24		7	F	75	AD	590	721	65	16
22	F	81	iNPH	819	115	35	28		8	F	79	AD	532	276	73	22
23	F	87	iNPH	859	284	42	24		9	F	76	AD	546	491	101	27
24	F	86	iNPH	761	286	66	21		10	F	74	AD	687	826	81	28
25	F	91	iNPH	586	133	15	30		11	F	82	AD	447	146	77	22
36	M	85	iNPH	790	157	28	28		12	F	82	AD	509	512	75	25
37	M	90	iNPH	861	501	19	23		13	F	68	AD	472	308	68	13
38	M	84	iNPH	808	98	17	25		14	F	70	AD	449	1524	155	26
39	M	89	iNPH	456	934	128	13		15	F	78	AD	624	842	171	29
40	M	81	iNPH	777	143	50	24		26	M	76	AD	391	999	136	24
41	M	83	iNPH	1248	125	26	29		27	M	81	AD	563	826	109	22
42	M	90	iNPH	456	934	128	24		28	M	75	AD	492	163	41	21
43	M	81	iNPH	900	256	45	26		29	M	80	AD	654	646	78	24
44	M	70	iNPH	1010	130	15	23		30	M	79	AD	504	572	52	23
45	M	83	iNPH	1120	159	29	27		31	M	73	AD	552	660	66	27
46	M	86	iNPH	1570	146	51	24		32	M	73	AD	275	2952	475	18
47	M	85	iNPH	614	67	25	29		33	M	80	AD	420	526	66	24
48	M	86	iNPH	747	102	29	15		34	M	76	AD	393	1266	70	13
							24		35	M	78	AD	226	423	80	21
							4.25984									24
																4.45346

## Sheet: Foglio1
CODICE Liquor	età	sesso	DIAGNOSI	Apo E	Ab >600 pg/ml	Tau <500 pg/ml	p-Tau <61 pg/ml
										quelli in verde sono stati aggiunti da altri inph perché di quei soggetti non avevo i valori
LCT1	67	F	CT		1215	266	55
LCT2	68	M	CT		627	158	32
LCT3	72	M	CT		1306	159	35
LCT4	79	M	CT		1236	420	47
LCT5	71	F	CT		1232	320	41
LCT6	74	F	CT		1259	227	51
LCT7	60	F	CT		1003	105	32
LCT8	81	M	CT		989	225	43
LCT9	68	M	CT		1099	192	51		1223.5	153.5	35
LCT10	79	F	CT		1336	293	61
LCT12	73	M	CT		581	54	7
LCT13	78	F	CT		457	111	13
LCT14	84	F	CT		1515	115	30
LCT15	74	M	CT		1306	103	26
LCT16	68	M	CT		1424	95	31
LCT17	82	F	CT		1300	149	37							9.38832e-08
LCT18	55	F	CT		882	75	29							0.178076
LCT19	69	M	CT		1062	94	35							2.9424e-07
155	87	F	Idrocefalo Normoteso	e3/e3	636	203	45
158	80	F	Idrocefalo Normoteso	e3/e3	624	181	34
161	80	F	Idrocefalo Normoteso	e3/e3	924	325	49
118	89	M	Idrocefalo Normoteso	e3/e3	331	158	21
137	86	M	Idrocefalo Normoteso	e2/e2	773	156	34
149	89	M	Idrocefalo Normoteso	e3/e3	888	261	44
7	85	M	Idrocefalo Normoteso	e3/e3	790	157	28		86
13	90	M	Idrocefalo Normoteso	e3/e3	837	66	26
21	84	M	Idrocefalo Normoteso	nd	778	406	33
25	89	M	Idrocefalo Normoteso	e3/e3	526	46	24		777.5	157.5	31
26	84	M	Idrocefalo Normoteso	nd	861	501	19		231.987	150.382	13.6772
32	83	M	Idrocefalo Normoteso	e3/e3	1248	125	26
44	81	M	Idrocefalo Normoteso	e3/e3	900	256	45
46	75	M	Idrocefalo Normoteso	e3/e3	438	83	15
59	73	M	Idrocefalo Normoteso	e2/e3	777	143	50
20	90	F	Idrocefalo Normoteso	e2/e3	1061	74	24
36	86	F	Idrocefalo Normoteso	e2/e3	946	76	29
58	88	F	Idrocefalo Normoteso		266	234	34
41	91	F	Idrocefalo Normoteso	nd	586	133	15
45	85	F	Idrocefalo Normoteso	e3/e3	819	115	35
61	86	F	Idrocefalo Normoteso	e3/e3	661	676	73
49	91	F	Idrocefalo Normoteso	e2/e3	859	284	42
62	82	F	Idrocefalo Normoteso	e3/e3	610	75	15
112	100	F	Idrocefalo Normoteso	e3/e3	418	250	26
2	70	F	AD	e3/e4	307	609	124
3	73	F	AD	e3/e4	372	1420	132
9	71	F	AD	e3/e4	493	1316	87
18	76	F	AD	e3/e4	462	745	64
19	73	F	AD	e3/e3	454	206	22
34	75	F	AD	e3/e4	544	803	100		433.5	627.5	79
57	80	F	AD	e3/e3	322	208	28
104	76	F	AD	e3/e3	546	491	101
122	82	F	AD	e3/e3	447	146	77
39	81	M	AD	e3/e4	563	826	109
40	76	M	AD	e3/e4	260	421	50
50	78	M	AD	e2/e4	226	423	80
8	76	M	AD	e3/e3	391	999	136
10	76	M	AD	e3/e3	393	1266	70
101	78	M	AD	e3/e3	516	110	33
115	80	M	AD	e4/e4	654	646	78
126	73	M	AD	e3/e4	275	2952	475
131	80	M	AD	e3/e4	420	526	66

## Sheet: Foglio3
#sample	Age (years)	sex	Diagnosis	Apo E genotype	Aβ (pg/mL)	Tau (pg/ml)	p-Tau (pg/ml)
1	67	F	C		1215	266	55
2	68	M	C		627	158	32
3	72	M	C		1306	159	35
4	79	M	C		1236	420	47
5	71	F	C		1232	320	41
6	74	F	C		1259	227	51
7	60	F	C		1003	105	32
8	81	M	C		989	225	43
9	68	M	C		1099	192	51
10	79	F	C		1336	293	61
11	73	M	C		581	54	7
12	78	F	C		457	111	13
13	84	F	C		1515	115	30
14	74	M	C		1306	103	26
15	68	M	C		1424	95	31
16	82	F	C		1300	149	37
17	55	F	C		882	75	29
18	69	M	C		1062	94	35
19	87	F	iNPH	e3/e3	636	203	45
20	80	F	iNPH	e3/e3	624	181	34
21	80	F	iNPH	e3/e3	924	325	49
22	89	M	iNPH	e3/e3	331	158	21
23	86	M	iNPH	e2/e2	773	156	34
24	89	M	iNPH	e3/e3	888	261	44
25	85	M	iNPH	e3/e3	790	157	28
26	90	M	iNPH	e3/e3	837	66	26
27	84	M	iNPH	nd	778	406	33
28	89	M	iNPH	e3/e3	526	46	24
29	84	M	iNPH	nd	861	501	19
30	83	M	iNPH	e3/e3	1248	125	26
31	81	M	iNPH	e3/e3	900	256	45
32	75	M	iNPH	e3/e3	438	83	15
33	73	M	iNPH	e2/e3	777	143	50
34	90	F	iNPH	e2/e3	1061	74	24
35	86	F	iNPH	e2/e3	946	76	29
36	88	F	iNPH	nd	266	234	34
37	91	F	iNPH	nd	586	133	15
38	85	F	iNPH	e3/e3	819	115	35
39	86	F	iNPH	e3/e3	661	676	73
40	91	F	iNPH	e2/e3	859	284	42
41	82	F	iNPH	e3/e3	610	75	15
42	80	F	iNPH	e3/e3	418	250	26
43	70	F	AD	e3/e4	307	609	124
44	73	F	AD	e3/e4	372	1420	132
45	71	F	AD	e3/e4	493	1316	87
46	76	F	AD	e3/e4	462	745	64
47	73	F	AD	e3/e3	454	206	22
48	75	F	AD	e3/e4	544	803	100
49	80	F	AD	e3/e3	322	208	28
50	76	F	AD	e3/e3	546	491	101
51	82	F	AD	e3/e3	447	146	77
52	81	M	AD	e3/e4	563	826	109
53	76	M	AD	e3/e4	260	421	50
54	78	M	AD	e2/e4	226	423	80
55	76	M	AD	e3/e3	391	999	136
56	76	M	AD	e3/e3	393	1266	70
57	78	M	AD	e3/e3	516	110	33
58	80	M	AD	e4/e4	654	646	78
59	73	M	AD	e3/e4	275	2952	475
60	80	M	AD	e3/e4	420	526	66
